# Supplementary material for: Optimizing 16S rRNA gene profile analysis from low biomass nasopharyngeal and induced sputum specimens
Source: BMC Microbiol. 2020 May 12;20:113. doi: 10.1186/s12866-020-01795-7 (PMC7218582; doi:10.1186/s12866-020-01795-7)
Supplement: Supplementary file 7 — Additional file 7. Genus-level classification of OTUs identified as potential contaminants using “NTConly” and “NTC + decontam” in silico approaches. [file 12866_2020_1795_MOESM7_ESM.xlsx]

## Sheet: Aditional file 7
Additional file 7. Genus-level classification of OTUs identified as potential contaminants using "NTConly" and "NTC+decontam" in silico approaches
OTU number	Genus-level classification	Previous reports	Maximum proportion (%) identified from Primestores (n=35)	"NTConly" approach	"NTC+decontam" approach
OTU_6	Staphylococcus	[Eisenhofer 2018][Marsh 2018]	0.920282	yes	no
OTU_33	Acidovorax	[Eisenhofer 2018][Marsh 2018]	0.471776	yes	yes
OTU_56	Stenotrophomonas	[Eisenhofer 2018][Marsh 2018]	0.432693	yes	no
OTU_46	Methylobacterium	[Eisenhofer 2018][Marsh 2018]	0.403536	yes	no
OTU_89	Lactobacillus	[Eisenhofer 2018][Marsh 2018]	0.399098	yes	no
OTU_159	Streptococcus	[Eisenhofer 2018][Marsh 2018]	0.376569	yes	no
OTU_8	Streptococcus	[Eisenhofer 2018][Marsh 2018]	0.3125	yes	no
OTU_32	Pseudoxanthomonas	[Marsh 2018]	0.286168	yes	yes
OTU_23	Streptococcus	[Eisenhofer 2018][Marsh 2018]	0.282917	yes	yes
OTU_18	Aquabacterium	[Marsh 2018]	0.258848	yes	yes
OTU_31	Allorhizobium-Neorhizobium-Pararhizobium-Rhizobium	-	0.257248	yes	yes
OTU_66	Cloacibacterium	[Marsh 2018]	0.24514	yes	yes
OTU_25	-	-	0.229419	yes	yes
OTU_60	-	-	0.227414	yes	yes
OTU_276	Noviherbaspirillum	-	0.205597	yes	yes
OTU_68	Pseudomonas	[Eisenhofer 2018][Marsh 2018]	0.180258	yes	yes
OTU_1054	-	-	0.17654	yes	yes
OTU_49	Pseudomonas	[Eisenhofer 2018][Marsh 2018]	0.175389	yes	yes
OTU_101	Salinarimonas	-	0.170439	yes	no
OTU_24	Noviherbaspirillum	-	0.157332	yes	yes
OTU_28	Massilia	[Eisenhofer 2018][Marsh 2018]	0.1498	yes	yes
OTU_40	-	-	0.147971	yes	yes
OTU_44	Blastomonas	-	0.147533	yes	yes
OTU_656	Massilia	[Eisenhofer 2018][Marsh 2018]	0.141811	yes	no
OTU_122	-	-	0.137334	yes	no
OTU_115	Corynebacterium 1	[Eisenhofer 2018][Marsh 2018]	0.129707	yes	no
OTU_5	Salmonella	-	0.120631	yes	yes
OTU_81	Pseudomonas	[Eisenhofer 2018][Marsh 2018]	0.117843	yes	yes
OTU_98	Bosea	[Marsh 2018]	0.112897	yes	no
OTU_103	Bradyrhizobium	[Eisenhofer 2018][Marsh 2018]	0.111648	yes	yes
OTU_34	Azospirillum	-	0.110639	yes	yes
OTU_76	Geobacillus	[Eisenhofer 2018][Marsh 2018]	0.109872	yes	no
OTU_45	Noviherbaspirillum	-	0.109438	yes	yes
OTU_140	-	-	0.0993769	yes	no
OTU_146	Sphingomonas	[Eisenhofer 2018][Marsh 2018]	0.0951792	yes	no
OTU_411	-	-	0.0930962	yes	no
OTU_38	Allorhizobium-Neorhizobium-Pararhizobium-Rhizobium	-	0.0928716	yes	yes
OTU_2	Moraxella	-	0.0896472	yes	no
OTU_127	Rubellimicrobium	[Marsh 2018]	0.0885263	yes	no
OTU_88	Methyloversatilis	[Marsh 2018]	0.0874044	yes	yes
OTU_860	Pseudomonas	[Eisenhofer 2018][Marsh 2018]	0.0862928	yes	yes
OTU_92	Sphingomonas	[Eisenhofer 2018][Marsh 2018]	0.0798572	yes	no
OTU_75	Lysobacter	-	0.0765236	yes	no
OTU_91	Brevundimonas	[Eisenhofer 2018][Marsh 2018]	0.0759913	yes	yes
OTU_36	-	-	0.0758953	yes	yes
OTU_109	Cloacibacterium	[Marsh 2018]	0.0743783	yes	no
OTU_147	Sphingoaurantiacus	-	0.0727848	yes	no
OTU_57	Brevundimonas	[Eisenhofer 2018][Marsh 2018]	0.0726975	yes	yes
OTU_39	-	-	0.0689444	yes	yes
OTU_20	Acinetobacter	[Eisenhofer 2018][Marsh 2018]	0.0668932	yes	no
OTU_61	Micrococcus	[Marsh 2018]	0.0642611	yes	no
OTU_1363	-	-	0.0636236	yes	yes
OTU_121	-	-	0.0635316	yes	yes
OTU_69	Chthonobacter	-	0.0606911	yes	no
OTU_86	Paracoccus	[Marsh 2018]	0.0606426	yes	yes
OTU_187	Anaerococcus	[Eisenhofer 2018][Marsh 2018]	0.0605386	yes	no
OTU_107	Tepidimonas	-	0.0589556	yes	yes
OTU_168	Limnobacter	[Marsh 2018]	0.0559188	yes	yes
OTU_15	Acinetobacter	[Eisenhofer 2018][Marsh 2018]	0.0517145	yes	no
OTU_41	Lactococcus	[Marsh 2018]	0.0498309	yes	no
OTU_4	Escherichia-Shigella	[Eisenhofer 2018][Marsh 2018]	0.0471743	yes	yes
OTU_118	Hydrogenophaga	-	0.0454599	yes	yes
OTU_263	Rhodocytophaga	-	0.0433022	yes	no
OTU_165	-	-	0.0420248	yes	yes
OTU_64	Vogesella	-	0.0410906	yes	yes
OTU_104	Psychrobacter	[Marsh 2018]	0.0401154	yes	yes
OTU_137	Microvirga	-	0.0389119	yes	no
OTU_113	-	-	0.0385454	yes	yes
OTU_1050	Acidovorax	[Eisenhofer 2018][Marsh 2018]	0.0381185	yes	no
OTU_226	Peredibacter	-	0.0375502	yes	no
OTU_174	Leuconostoc	-	0.0371835	yes	yes
OTU_131	Lysobacter	-	0.0370156	yes	no
OTU_48	-	-	0.0364362	yes	yes
OTU_128	Peredibacter	-	0.0330134	yes	no
OTU_1192	Burkholderia-Caballeronia-Paraburkholderia	-	0.0327405	yes	yes
OTU_158	Aerococcus	[Marsh 2018]	0.0313981	yes	no
OTU_144	Pseudomonas	[Eisenhofer 2018][Marsh 2018]	0.0313137	yes	yes
OTU_42	Enhydrobacter	[Eisenhofer 2018][Marsh 2018]	0.0309735	yes	yes
OTU_141	Bdellovibrio	-	0.0305169	yes	no
OTU_11	Pseudomonas	[Eisenhofer 2018][Marsh 2018]	0.0295401	yes	yes
OTU_55	Rheinheimera	-	0.0290258	yes	no
OTU_260	Ruminococcaceae UCG-002	-	0.0284104	yes	no
OTU_327	Devosia	[Eisenhofer 2018][Marsh 2018]	0.0271084	yes	yes
OTU_134	Massilia	[Eisenhofer 2018][Marsh 2018]	0.0261091	yes	no
OTU_250	Rhodobacter	-	0.0258345	yes	yes
OTU_546	-	-	0.0251491	yes	no
OTU_892	Comamonas	[Eisenhofer 2018][Marsh 2018]	0.0248815	yes	no
OTU_358	Acinetobacter	[Eisenhofer 2018][Marsh 2018]	0.0247929	yes	no
OTU_9	Bacillus	[Eisenhofer 2018][Marsh 2018]	0.024572	yes	yes
OTU_175	Veillonella	[Eisenhofer 2018][Marsh 2018]	0.0242854	yes	no
OTU_136	Corynebacterium	[Eisenhofer 2018][Marsh 2018]	0.0242621	yes	no
OTU_612	-	-	0.0240413	yes	no
OTU_99	Devosia	[Eisenhofer 2018][Marsh 2018]	0.0237154	yes	no
OTU_105	Sphingopyxis	-	0.0235544	yes	no
OTU_52	-	-	0.0232781	yes	yes
OTU_129	Marinomonas	-	0.0230362	yes	no
OTU_1213	Brevundimonas	[Eisenhofer 2018][Marsh 2018]	0.0221616	yes	yes
OTU_14	Listeria	-	0.0221237	yes	yes
OTU_390	-	-	0.0219085	yes	yes
OTU_1390	Streptococcus	[Eisenhofer 2018][Marsh 2018]	0.0215642	yes	no
OTU_155	Porphyrobacter	-	0.0214154	yes	yes
OTU_82	Cutibacterium	-	0.0209205	yes	no
OTU_167	Rhodopirellula	-	0.0204451	yes	no
OTU_7	Haemophilus	[Eisenhofer 2018][Marsh 2018]	0.0201422	yes	no
OTU_1216	Brevundimonas	[Eisenhofer 2018][Marsh 2018]	0.0199474	yes	no
OTU_58	Cutibacterium	-	0.0189873	yes	yes
OTU_486	Paracoccus	[Marsh 2018]	0.0188186	yes	no
OTU_184	Pseudomonas	[Eisenhofer 2018][Marsh 2018]	0.0186418	yes	yes
OTU_17	Corynebacterium 1	[Eisenhofer 2018][Marsh 2018]	0.0176043	yes	no
OTU_157	-	-	0.0171546	yes	yes
OTU_243	-	-	0.0170769	yes	no
OTU_153	-	-	0.0167955	yes	no
OTU_636	Sphingomonas	[Eisenhofer 2018][Marsh 2018]	0.0162525	yes	yes
OTU_477	Herbaspirillum	[Eisenhofer 2018][Marsh 2018]	0.0161903	yes	yes
OTU_16	Enterococcus	[Eisenhofer 2018][Marsh 2018]	0.0160903	yes	no
OTU_90	Nocardioides	[Marsh 2018]	0.0159904	yes	yes
OTU_236	Gaiella	-	0.0158905	yes	no
OTU_47	Gemella	[Marsh 2018]	0.0154028	yes	no
OTU_96	Aureimonas	-	0.0149247	yes	no
OTU_212	-	-	0.014652	yes	no
OTU_265	Ruminiclostridium 6	[Marsh 2018]	0.0142504	yes	no
OTU_125	Pseudomonas	[Eisenhofer 2018][Marsh 2018]	0.0142091	yes	no
OTU_171	Deinococcus	[Marsh 2018]	0.0134925	yes	no
OTU_135	Actinomyces	[Eisenhofer 2018]	0.0127462	yes	yes
OTU_148	Sphingomonas	[Eisenhofer 2018][Marsh 2018]	0.0125531	yes	no
OTU_191	-	-	0.0121482	yes	no
OTU_322	Acidaminococcus	-	0.0116594	yes	no
OTU_185	Tepidiphilus	-	0.0113736	yes	no
OTU_230	-	-	0.0112771	yes	no
OTU_365	Rothia	[Eisenhofer 2018][Marsh 2018]	0.0110116	yes	yes
OTU_1159	Nocardioides	[Marsh 2018]	0.0109758	yes	yes
OTU_190	Thermicanus	-	0.0109373	yes	no
OTU_114	Burkholderia-Caballeronia-Paraburkholderia	-	0.0109334	yes	no
OTU_216	Caldicellulosiruptor	-	0.0108435	yes	no
OTU_586	Rubellimicrobium	[Marsh 2018]	0.0107436	yes	yes
OTU_655	Haliangium	-	0.0107128	yes	no
OTU_235	-	-	0.0105694	yes	no
OTU_309	Alistipes	[Marsh 2018]	0.0102461	yes	no
OTU_544	Lysobacter	-	0.0092539	yes	no
OTU_72	Lawsonella	-	0.00911116	yes	yes
OTU_198	Faecalibacterium	[Marsh 2018]	0.00883288	yes	no
OTU_641	Paracoccus	[Marsh 2018]	0.0084385	yes	no
OTU_188	Jeotgalicoccus	-	0.00826689	yes	no
OTU_332	-	-	0.00818275	yes	yes
OTU_213	Sphingobacterium	[Marsh 2018]	0.00803816	yes	no
OTU_314	Chitinimonas	-	0.00784495	yes	yes
OTU_209	Hyphomicrobium	-	0.00774409	yes	no
OTU_85	Sphingobium	[Eisenhofer 2018][Marsh 2018]	0.00755467	yes	yes
OTU_364	Herbaspirillum	[Eisenhofer 2018][Marsh 2018]	0.00715275	yes	yes
OTU_435	Stenotrophomonas	[Eisenhofer 2018][Marsh 2018]	0.00712025	yes	no
OTU_277	Halomonas	-	0.00700453	yes	yes
OTU_442	Silanimonas	-	0.00674764	yes	no
OTU_12	Lactobacillus	[Eisenhofer 2018][Marsh 2018]	0.0066658	yes	yes
OTU_161	Phenylobacterium	-	0.00636183	yes	no
OTU_336	-	-	0.00619628	yes	no
OTU_894	Massilia	[Eisenhofer 2018][Marsh 2018]	0.00599201	yes	yes
OTU_863	Acinetobacter	[Eisenhofer 2018][Marsh 2018]	0.00596541	yes	no
OTU_80	-	-	0.00564003	yes	no
OTU_43	Lactobacillus	[Eisenhofer 2018][Marsh 2018]	0.0055909	yes	no
OTU_124	-	-	0.00533175	yes	yes
OTU_150	Shewanella	[Marsh 2018]	0.00533175	yes	no
OTU_130	Anoxybacillus	[Marsh 2018]	0.00532843	yes	yes
OTU_334	Leptotrichia	[Eisenhofer 2018][Marsh 2018]	0.00523013	yes	no
OTU_252	-	-	0.00508788	yes	no
OTU_1021	-	-	0.00477137	yes	no
OTU_200	Pelomonas	[Eisenhofer 2018][Marsh 2018]	0.00473934	yes	yes
OTU_292	Deinococcus	[Marsh 2018]	0.0046729	yes	no
OTU_967	Schlegelella	[Marsh 2018]	0.00466045	yes	no
OTU_317	Flavobacterium	[Eisenhofer 2018][Marsh 2018]	0.00454942	yes	no
OTU_1190	Massilia	[Eisenhofer 2018][Marsh 2018]	0.00446429	yes	no
OTU_214	Roseomonas	[Eisenhofer 2018][Marsh 2018]	0.00445434	yes	no
OTU_1149	-	-	0.00441119	yes	no
OTU_1175	-	-	0.00434726	yes	yes
OTU_149	-	-	0.00419068	yes	no
OTU_1276	Pseudomonas	[Eisenhofer 2018][Marsh 2018]	0.00416281	yes	no
OTU_580	Sediminibacterium	[Eisenhofer 2018]	0.00415321	yes	no
OTU_429	Turicella	-	0.00414692	yes	yes
OTU_1459	Nocardioides	[Marsh 2018]	0.00404984	yes	no
OTU_169	Nitrospirillum	-	0.0040494	yes	yes
OTU_308	Porphyromonas	[Eisenhofer 2018][Marsh 2018]	0.00389649	yes	no
OTU_289	Cnuella	-	0.00389222	yes	no
OTU_1162	Noviherbaspirillum	-	0.00384769	yes	no
OTU_126	Chryseobacterium	[Eisenhofer 2018][Marsh 2018]	0.0037687	yes	yes
OTU_110	Methylobacterium	[Eisenhofer 2018][Marsh 2018]	0.00364446	yes	yes
OTU_111	Blastococcus	[Marsh 2018]	0.00350765	yes	no
OTU_1053	-	-	0.00342679	yes	no
OTU_186	Alkanindiges	-	0.00340948	yes	no
OTU_857	Asticcacaulis	[Marsh 2018]	0.00340948	yes	no
OTU_635	Phreatobacter	-	0.00327742	yes	no
OTU_425	-	-	0.00319808	yes	yes
OTU_570	Bacillus	[Eisenhofer 2018][Marsh 2018]	0.00318091	yes	no
OTU_717	-	-	0.0031746	yes	no
OTU_749	Corynebacterium 1	[Eisenhofer 2018][Marsh 2018]	0.00316456	yes	no
OTU_77	Prevotella 7	-	0.00313808	yes	no
OTU_1278	Prevotella	[Eisenhofer 2018][Marsh 2018]	0.00296209	yes	no
OTU_132	Rothia	[Eisenhofer 2018][Marsh 2018]	0.00296209	yes	no
OTU_119	-	-	0.00290812	yes	no
OTU_530	Prevotella 2	-	0.00259098	yes	no
OTU_778	-	-	0.00250627	yes	no
OTU_63	[Ruminococcus] gnavus group	-	0.00237342	yes	no
OTU_430	Porphyromonas	[Eisenhofer 2018][Marsh 2018]	0.00237342	yes	no
OTU_471	Sphingomonas	[Eisenhofer 2018][Marsh 2018]	0.00231267	yes	yes
OTU_1244	Aureimonas	-	0.00230734	yes	no
OTU_1042	Pseudomonas	[Eisenhofer 2018][Marsh 2018]	0.00230734	yes	yes
OTU_431	-	-	0.00227471	yes	yes
OTU_377	Sphingomonas	[Eisenhofer 2018][Marsh 2018]	0.00224551	yes	no
OTU_248	Nocardioides	[Marsh 2018]	0.00222717	yes	no
OTU_420	-	-	0.00219034	yes	no
OTU_610	Neisseria	[Eisenhofer 2018][Marsh 2018]	0.00209205	yes	no
OTU_1160	Dechlorosoma	-	0.00198807	yes	no
OTU_649	Thermoactinomyces	-	0.00194611	yes	no
OTU_1155	-	-	0.00193125	yes	no
OTU_201	Deinococcus	[Marsh 2018]	0.00185014	yes	yes
OTU_589	-	-	0.00184587	yes	no
OTU_415	Pseudomonas	[Eisenhofer 2018][Marsh 2018]	0.00177725	yes	yes
OTU_455	Oceanobacillus	-	0.00170474	yes	yes
OTU_833	Barnesiella	-	0.0016488	yes	no
OTU_342	Clostridioides	-	0.00164813	yes	no
OTU_1239	-	-	0.0016356	yes	no
OTU_1183	-	-	0.00161976	yes	no
OTU_203	Aeromicrobium	[Marsh 2018]	0.00161976	yes	no
OTU_463	Gemmatimonas	-	0.00161976	yes	no
OTU_189	Bacillus	[Eisenhofer 2018][Marsh 2018]	0.00161887	yes	no
OTU_241	Altererythrobacter	-	0.00159439	yes	yes
OTU_178	Brevundimonas	[Eisenhofer 2018][Marsh 2018]	0.00159439	yes	no
OTU_10	Corynebacterium 1	[Eisenhofer 2018][Marsh 2018]	0.00158228	yes	no
OTU_221	Dorea	[Marsh 2018]	0.00141326	yes	yes
OTU_270	Exiguobacterium	-	0.00134953	yes	no
OTU_207	Aeromonas	-	0.00124611	yes	no
OTU_581	-	-	0.00123609	yes	no
OTU_480	Tolumonas	-	0.00122824	yes	no
OTU_1300	-	-	0.00120469	yes	yes
OTU_627	-	-	0.00119284	yes	no
OTU_1066	Bacillus	[Eisenhofer 2018][Marsh 2018]	0.00119284	yes	no
OTU_462	Serratia	[Marsh 2018]	0.00119284	yes	no
OTU_303	-	-	0.00118483	yes	no
OTU_496	Blautia	[Marsh 2018]	0.00118483	yes	no
OTU_223	Skermanella	-	0.00115367	yes	no
OTU_1214	Brevundimonas	[Eisenhofer 2018][Marsh 2018]	0.00114805	yes	yes
OTU_1527	-	-	0.0011274	yes	no
OTU_369	Brochothrix	[Marsh 2018]	0.00111489	yes	no
OTU_622	Pseudonocardia	-	0.0011065	yes	no
OTU_577	Chryseobacterium	[Eisenhofer 2018][Marsh 2018]	0.00107606	yes	no
OTU_763	Prevotella	[Eisenhofer 2018][Marsh 2018]	0.0010582	yes	no
OTU_1028	Allorhizobium-Neorhizobium-Pararhizobium-Rhizobium	-	0.0010479	yes	no
OTU_409	Ezakiella	-	0.00104603	yes	no
OTU_1093	Fusobacterium	[Eisenhofer 2018][Marsh 2018]	0.00104603	yes	no
OTU_234	Moraxella	-	0.00104603	yes	no
OTU_29	Neisseria	[Eisenhofer 2018][Marsh 2018]	0.00104603	yes	no
OTU_740	Prevotella	[Eisenhofer 2018][Marsh 2018]	0.00104603	yes	yes
OTU_1281	Prevotella	[Eisenhofer 2018][Marsh 2018]	0.00104603	yes	no
OTU_701	Propionivibrio	-	0.000985653	yes	no
OTU_1285	Nitrospira	-	0.000963948	yes	no
OTU_350	Rubritepida	-	0.000947589	yes	no
OTU_642	Nocardioides	[Marsh 2018]	0.000934579	yes	no
OTU_26	Rhodobacter	-	0.000922935	yes	no
OTU_65	Actinobacillus	-	0.000903652	yes	no
OTU_193	Pseudoclavibacter	[Marsh 2018]	0.00074955	yes	no
OTU_1196	-	-	0.000748503	yes	yes
OTU_422	Peptoniphilus	-	0.000705467	yes	no
OTU_1232	Bosea	[Marsh 2018]	0.000692201	yes	no
OTU_1292	Pseudomonas	[Eisenhofer 2018][Marsh 2018]	0.000665779	yes	no
OTU_1460	-	-	0.000657102	yes	no
OTU_1497	-	-	0.000657102	yes	no
OTU_1340	Ipomoea batatas (sweet potato)	-	0.000657102	yes	no
OTU_690	-	-	0.000640242	yes	no
OTU_1169	Noviherbaspirillum	-	0.000637755	yes	no
OTU_95	Sphingomonas	[Eisenhofer 2018][Marsh 2018]	0.000637755	yes	no
OTU_1129	-	-	0.000592417	yes	yes
OTU_280	[Ruminococcus] torques group	-	0.000592417	yes	yes
OTU_1454	Aggregatibacter	-	0.000592417	yes	no
OTU_291	Bacteroides	[Marsh 2018]	0.000592417	yes	no
OTU_715	Dietzia	[Marsh 2018]	0.000592417	yes	yes
OTU_693	Lachnoclostridium	-	0.000592417	yes	no
OTU_806	Prevotella 9	-	0.000592417	yes	no
OTU_1514	Cloacibacterium	[Marsh 2018]	0.000550591	yes	no
OTU_1463	-	-	0.000547585	yes	no
OTU_625	-	-	0.000547585	yes	yes
OTU_501	Cellvibrio	[Marsh 2018]	0.000547585	yes	yes
OTU_695	Gordonia	[Marsh 2018]	0.000516507	yes	no
OTU_62	Rhodobaculum	-	0.000508238	yes	no
OTU_419	Paenalcaligenes	-	0.000477808	yes	no
OTU_351	Ornithinimicrobium	-	0.000465631	yes	no
OTU_210	Brachybacterium	-	0.000462535	yes	no
OTU_232	Nitrospirillum	-	0.000462535	yes	no
OTU_179	-	-	0.000461467	yes	no
OTU_1302	-	-	0.000461467	yes	no
OTU_287	Corynebacterium 1	[Eisenhofer 2018][Marsh 2018]	0.000461042	yes	no
OTU_1124	Bacillus	[Eisenhofer 2018][Marsh 2018]	0.000412031	yes	no
OTU_1455	Legionella	-	0.000407427	yes	no
OTU_1116	Acinetobacter	[Eisenhofer 2018][Marsh 2018]	0.000405085	yes	no
OTU_497	Flavobacterium	[Eisenhofer 2018][Marsh 2018]	0.000405085	yes	no
OTU_1161	-	-	0.00040494	yes	yes
OTU_255	Atopostipes	-	0.00040494	yes	yes
OTU_444	Mycoplasma	-	0.000401606	yes	no
OTU_1423	Ruminococcus 1	[Marsh 2018]	0.00039976	yes	no
OTU_872	Methylobacterium	[Eisenhofer 2018][Marsh 2018]	0.000371629	yes	no
OTU_405	Porphyromonas	[Eisenhofer 2018][Marsh 2018]	0.000352734	yes	yes
OTU_1362	-	-	0.00034979	yes	no
OTU_921	Cyanobium PCC-6307	-	0.00034979	yes	no
OTU_74	Alloprevotella	-	0.000343333	yes	no
OTU_1299	-	-	0.000340948	yes	no
OTU_1271	Acinetobacter	[Eisenhofer 2018][Marsh 2018]	0.000340948	yes	no
OTU_1059	Acinetobacter	[Eisenhofer 2018][Marsh 2018]	0.000340948	yes	yes
OTU_279	Brevundimonas	[Eisenhofer 2018][Marsh 2018]	0.000340948	yes	yes
OTU_980	Anaerococcus	[Eisenhofer 2018][Marsh 2018]	0.000328551	yes	no
OTU_1152	-	-	0.000318878	yes	no
OTU_1348	-	-	0.000318878	yes	no
OTU_237	-	-	0.000318539	yes	no
OTU_231	Brevibacterium	[Marsh 2018]	0.000311604	yes	no
OTU_1195	-	-	0.000311526	yes	no
OTU_935	-	-	0.000311526	yes	no
OTU_396	Nocardioides	[Marsh 2018]	0.000311526	yes	yes
OTU_738	Massilia	[Eisenhofer 2018][Marsh 2018]	0.000305966	yes	yes
OTU_867	Roseomonas	[Eisenhofer 2018][Marsh 2018]	0.000301296	yes	no
OTU_1052	Chryseomicrobium	-	0.000299401	yes	no
OTU_245	Clostridium sensu stricto 1	-	0.000299401	yes	no
OTU_1031	Caenimonas	-	0.000265449	yes	yes
OTU_773	Thermoanaerobacterium	-	0.000258253	yes	no
OTU_1058	Massilia	[Eisenhofer 2018][Marsh 2018]	0.00024985	yes	no
OTU_414	Providencia	-	0.000249283	yes	yes
OTU_218	Pseudomonas	[Eisenhofer 2018][Marsh 2018]	0.000249283	yes	no
OTU_1480	Sphingomonas	[Eisenhofer 2018][Marsh 2018]	0.000235544	yes	no
OTU_1063	-	-	0.000231267	yes	yes
OTU_1119	-	-	0.000231267	yes	no
OTU_1310	-	-	0.000231267	yes	no
OTU_882	-	-	0.000230734	yes	no
OTU_937	-	-	0.000230734	yes	no
OTU_564	Flavobacterium	[Eisenhofer 2018][Marsh 2018]	0.000230734	yes	no
OTU_320	Microbacterium	[Marsh 2018]	0.000230734	yes	no
OTU_374	Bifidobacterium	[Marsh 2018]	0.000219034	yes	no
OTU_384	-	-	0.000211766	yes	no
OTU_464	Allorhizobium-Neorhizobium-Pararhizobium-Rhizobium	-	0.000211766	yes	no
OTU_1490	Sphingomonas	[Eisenhofer 2018][Marsh 2018]	0.00020247	yes	no
OTU_1500	-	-	0.000200803	yes	no
OTU_22	Moraxella	-	0.000200803	yes	no
OTU_1132	-	-	0.00019279	yes	no
OTU_956	-	-	0.00019279	yes	no
OTU_337	Dermacoccus	-	0.000171666	yes	no
OTU_1243	Aquamicrobium	-	0.000163377	yes	no
OTU_1222	-	-	0.000149701	yes	yes
OTU_531	Paracoccus	[Marsh 2018]	0.000149354	yes	no
OTU_525	Empedobacter	-	0.000147493	yes	no
OTU_770	-	-	0.000127502	yes	no
OTU_100	Streptobacillus	-	0.000127502	yes	no
OTU_1457	Vibrio	-	0.000127162	yes	no
OTU_617	Brevibacterium	[Marsh 2018]	0.000124642	yes	no
OTU_399	Nocardioides	[Marsh 2018]	0.000116408	yes	yes
OTU_456	-	-	0.000109517	yes	yes
OTU_1130	-	-	0.000109517	yes	yes
OTU_1338	-	-	0.000109517	yes	no
OTU_785	Acinetobacter	[Eisenhofer 2018][Marsh 2018]	0.000109517	yes	no
OTU_797	Actinomyces	[Eisenhofer 2018]	0.000109517	yes	no
OTU_697	Chryseobacterium	[Eisenhofer 2018][Marsh 2018]	0.000109517	yes	no
OTU_123	Corynebacterium	[Eisenhofer 2018][Marsh 2018]	0.000109517	yes	no
OTU_741	Psychrobacter	[Marsh 2018]	0.000109517	yes	no
OTU_1154	-	-	9.994e-05	yes	yes
OTU_526	Acinetobacter	[Eisenhofer 2018][Marsh 2018]	9.56709e-05	yes	yes
OTU_1170	Streptococcus	[Eisenhofer 2018][Marsh 2018]	9.22084e-05	yes	no
OTU_1211	Streptococcus	[Eisenhofer 2018][Marsh 2018]	9.22084e-05	yes	no
OTU_606	Azospirillum	-	8.60844e-05	yes	no
OTU_1263	Acinetobacter	[Eisenhofer 2018][Marsh 2018]	8.58332e-05	yes	yes
OTU_533	Nocardioides	[Marsh 2018]	8.58332e-05	yes	no
OTU_368	-	-	7.4677e-05	yes	no
OTU_79	Bifidobacterium	[Marsh 2018]	6.35809e-05	yes	no
OTU_1305	-	-	5.30898e-05	yes	no
OTU_50	Fusobacterium	[Eisenhofer 2018][Marsh 2018]	5.30898e-05	yes	no
OTU_30	Sneathia	-	4.997e-05	yes	yes
OTU_1337	-	-	4.78354e-05	yes	no
OTU_54	Streptobacillus	-	4.78354e-05	yes	no
OTU_1309	-	-	4.30422e-05	yes	no
OTU_1332	-	-	4.30422e-05	yes	no
OTU_3	Arthrospira PCC-7345	-	4.29166e-05	yes	no
OTU_453	Bacillus	[Eisenhofer 2018][Marsh 2018]	4.29166e-05	yes	no
OTU_1251	Pseudomonas	[Eisenhofer 2018][Marsh 2018]	4.29166e-05	yes	no
OTU_926	-	-	3.26755e-05	yes	no
OTU_1123	-	-	3.26755e-05	yes	no
OTU_1345	-	-	3.26755e-05	yes	no
OTU_1219	Azospirillum	-	3.26755e-05	yes	no
OTU_583	Lactobacillus	[Eisenhofer 2018][Marsh 2018]	3.26755e-05	yes	no
OTU_13	Marinobacter	-	3.26755e-05	yes	no
OTU_87	Porphyromonas	[Eisenhofer 2018][Marsh 2018]	3.26755e-05	yes	no
OTU_108	Prevotella	[Eisenhofer 2018][Marsh 2018]	3.26755e-05	yes	no
OTU_955	-	-	3.11604e-05	yes	no
OTU_1122	-	-	3.11604e-05	yes	no
OTU_1358	Haemophilus	[Eisenhofer 2018][Marsh 2018]	3.11604e-05	yes	no
