# Supplementary material for: Optimizing 16S rRNA gene profile analysis from low biomass nasopharyngeal and induced sputum specimens
Source: BMC Microbiol. 2020 May 12;20:113. doi: 10.1186/s12866-020-01795-7 (PMC7218582; doi:10.1186/s12866-020-01795-7)
Supplement: Supplementary file 9 — Additional file 9. OTU- and genus-level proportions prior to (“No decontamination”) and after removing contaminants identified using two in silico (“NTConly” and “NTC + decontam”) approaches. [file 12866_2020_1795_MOESM9_ESM.xlsx]

## Sheet: Additional file 9
Additional file 9. OTU- and genus-level proportions prior to ("No decontamination) and after removing contaminants identified using two in silico ("NTConly" and "NTC+decontam") approaches
SampleID		NP.1100.control.1.500529.birth.R03.P1.A01	NP.1100.control.1.500529.birth.R03.P1.A01	NP.1100.control.1.500529.birth.R03.P1.A01	sequencing.control.500529.R03.P1.B06	sequencing.control.500529.R03.P1.B06	sequencing.control.500529.R03.P1.B06	NP.1100.15.yes.500529.0mnth.1days.R07.P1.A01	NP.1100.15.yes.500529.0mnth.1days.R07.P1.A01	NP.1100.15.yes.500529.0mnth.1days.R07.P1.A01	sequencing.control.500529.R07.P1.G06	sequencing.control.500529.R07.P1.G06	sequencing.control.500529.R07.P1.G06	NP.1722.control.236.118464.1month.R05.P1.G04	NP.1722.control.236.118464.1month.R05.P1.G04	NP.1722.control.236.118464.1month.R05.P1.G04	NP.1722.control.527.118464.1month.R06.P3.D02	NP.1722.control.527.118464.1month.R06.P3.D02	NP.1722.control.527.118464.1month.R06.P3.D02	sequencing.control.108379.R03.P1.E06	sequencing.control.108379.R03.P1.E06	sequencing.control.108379.R03.P1.E06	sequencing.control.108379.R04.P2.E06	sequencing.control.108379.R04.P2.E06	sequencing.control.108379.R04.P2.E06	NP.1526.case.51.108379.1month.R01.P3.A01	NP.1526.case.51.108379.1month.R01.P3.A01	NP.1526.case.51.108379.1month.R01.P3.A01	sequencing.control.125560.R06.P2.G06	sequencing.control.125560.R06.P2.G06	sequencing.control.125560.R06.P2.G06	NP.1885.case.483.125560.1month.R06.P2.C05	NP.1885.case.483.125560.1month.R06.P2.C05	NP.1885.case.483.125560.1month.R06.P2.C05	NP.1100.control.1.100466.1month.R03.P1.A02	NP.1100.control.1.100466.1month.R03.P1.A02	NP.1100.control.1.100466.1month.R03.P1.A02	NP.1100.15.yes.100466.1mnth.30days.R07.P1.A02	NP.1100.15.yes.100466.1mnth.30days.R07.P1.A02	NP.1100.15.yes.100466.1mnth.30days.R07.P1.A02	NP.3294.control.258.301321.1month.R04.P2.F08	NP.3294.control.258.301321.1month.R04.P2.F08	NP.3294.control.258.301321.1month.R04.P2.F08	NP.1324.16.yes.102918.1mnth.30days.R08.P2.B07	NP.1324.16.yes.102918.1mnth.30days.R08.P2.B07	NP.1324.16.yes.102918.1mnth.30days.R08.P2.B07	NP.3294.13.yes.301321.1mnth.30days.R09.P1.D01	NP.3294.13.yes.301321.1mnth.30days.R09.P1.D01	NP.3294.13.yes.301321.1mnth.30days.R09.P1.D01
16S rRNA gene copy number (copies/µl)		580.63	580.63	580.63	628.404	628.404	628.404	1464.83	1464.83	1464.83	2018.73	2018.73	2018.73	8227.4	8227.4	8227.4	10273.4	10273.4	10273.4	692.453	692.453	692.453	778.077	778.077	778.077	1113.88	1113.88	1113.88	130527	130527	130527	136974	136974	136974	1598.6	1598.6	1598.6	2326.01	2326.01	2326.01	2544.65	2544.65	2544.65	3435.9	3435.9	3435.9	8227.8	8227.8	8227.8
Participant age at specimen collection (days)		1	1	1	1	1	1	1	1	1	1	1	1	18	18	18	18	18	18	26	26	26	26	26	26	26	26	26	29	29	29	29	29	29	30	30	30	30	30	30	30	30	30	30	30	30	30	30	30
Correction for contamination applied		No decontamination	NTC+decontam	NTConly	No decontamination	NTC+decontam	NTConly	No decontamination	NTC+decontam	NTConly	No decontamination	NTC+decontam	NTConly	No decontamination	NTC+decontam	NTConly	No decontamination	NTC+decontam	NTConly	No decontamination	NTC+decontam	NTConly	No decontamination	NTC+decontam	NTConly	No decontamination	NTC+decontam	NTConly	No decontamination	NTC+decontam	NTConly	No decontamination	NTC+decontam	NTConly	No decontamination	NTC+decontam	NTConly	No decontamination	NTC+decontam	NTConly	No decontamination	NTC+decontam	NTConly	No decontamination	NTC+decontam	NTConly	No decontamination	NTC+decontam	NTConly
OTU number	Genus-level classification
OTU_363	[Eubacterium] hallii group	0	0	0	0	0	0	0	0	0	0	0	0	0	0	0	0	0	0	0	0	0	0	0	0	0	0	0	0	0	0	0	0	0	0	0	0	0	0	0	0	0	0	0.00383833	0.00384986	0.00436504	0.00856678	0.00856898	0.0223213
OTU_63	[Ruminococcus] gnavus group	0	0	0	0	0	0	0	0	0	0	0	0	0	0	0	0	0	0	0	0	0	0	0	0	0	0	0	0	0	0	0	0	0	0	0	0	0	0	0	0	0	0	0	0	0	0	0	0
OTU_280	[Ruminococcus] torques group	0	0	0	0	0	0	0	0	0	0	0	0	0	0	0	0	0	0	0	0	0	0	0	0	0	0	0	0	0	0	0	0	0	0	0	0	0	0	0	0	0	0	0	0	0	0	0	0
OTU_322	Acidaminococcus	0	0	0	0	0	0	0	0	0	0	0	0	0	0	0	0	0	0	0	0	0	0	0	0	0	0	0	0	0	0	0	0	0	0	0	0	0	0	0	0	0	0	0	0	0	0	0	0
OTU_1050	Acidovorax	0	0	0	0	0	0	0	0	0	0	0	0	0	0	0	0	0	0	0	0	0	0	0	0	0	0	0	0	0	0	0	0	0	0	0	0	0	0	0	0	0	0	0	0	0	0	0	0
OTU_33	Acidovorax	0.835992	0	0	0.862789	0	0	0.901352	0	0	0.749574	0	0	0	0	0	0	0	0	0.236148	0	0	0.317539	0	0	0.909091	0	0	0	0	0	0	0	0	0.0591599	0	0	0.115768	0	0	0.254723	0	0	0.111312	0	0	0	0	0
		0.835992	0	0	0.862789	0	0	0.901352	0	0	0.749574	0	0	0	0	0	0	0	0	0.236148	0	0	0.317539	0	0	0.909091	0	0	0	0	0	0	0	0	0.0591599	0	0	0.115768	0	0	0.254723	0	0	0.111312	0	0	0	0	0
OTU_1040	Acinetobacter	0	0	0	0	0	0	0	0	0	0	0	0	0	0	0	0	0	0	0	0	0	0	0	0	0	0	0	0	0	0	0	0	0	0	0	0	0	0	0	0	0	0	0	0	0	0	0	0
OTU_1059	Acinetobacter	0	0	0	0	0	0	0	0	0	0.0170358	0	0	0	0	0	0	0	0	0	0	0	0	0	0	0	0	0	0	0	0	0	0	0	0	0	0	0	0	0	0	0	0	0	0	0	0	0	0
OTU_1116	Acinetobacter	0	0	0	0	0	0	0	0	0	0	0	0	0	0	0	0	0	0	0	0	0	0	0	0	0	0	0	0	0	0	0	0	0	0	0	0	0	0	0	0	0	0	0	0	0	0	0	0
OTU_1185	Acinetobacter	0	0	0	0	0	0	0	0	0	0.204429	0.283748	0.654336	0	0	0	0	0	0	0	0	0	0	0	0	0	0	0	0	0	0	0	0	0	0	0	0	0	0	0	0	0	0	0	0	0	0	0	0
OTU_1255	Acinetobacter	0	0	0	0	0	0	0	0	0	0.0681431	0.0945827	0.218112	0	0	0	0	0	0	0	0	0	0	0	0	0	0	0	0	0	0	0	0	0	0	0	0	0	0	0	0.0212269	0.0213858	0.0778075	0	0	0	0	0	0
OTU_1261	Acinetobacter	0	0	0	0	0	0	0	0	0	0	0	0	0	0	0	0	0	0	0	0	0	0	0	0	0	0	0	0	0	0	0	0	0	0	0	0	0	0	0	0	0	0	0	0	0	0	0	0
OTU_1263	Acinetobacter	0	0	0	0	0	0	0	0	0	0	0	0	0	0	0	0	0	0	0	0	0	0	0	0	0	0	0	0	0	0	0	0	0	0	0	0	0	0	0	0	0	0	0	0	0	0	0	0
OTU_1271	Acinetobacter	0	0	0	0	0	0	0	0	0	0.0170358	0.0236457	0	0	0	0	0	0	0	0	0	0	0	0	0	0	0	0	0	0	0	0	0	0	0	0	0	0	0	0	0	0	0	0	0	0	0	0	0
OTU_15	Acinetobacter	0.0659993	0.0850559	0	0.0278319	0.0349351	0	0.0333834	0.0446189	0	0.936968	1.30051	0	0	0	0	0.0290023	0.0330026	0	0.0118074	0.0118934	0	0.0164955	0.0166154	0	0	0	0	0	0	0	0	0	0	0.0131467	0.0132582	0	0.0115768	0.0118413	0	0.0849077	0.0855432	0	0	0	0	0	0	0
OTU_20	Acinetobacter	0.0549995	0.0708799	0	0.0139159	0.0174675	0	0.10015	0.133857	0	1.90801	2.64832	0	0	0	0	0	0	0	0.00590371	0.00594672	0	0	0	0	0	0	0	0.260478	0.296211	0	0.153257	0.17428	0	0	0	0	0	0	0	0	0	0	0	0	0	0	0	0
OTU_358	Acinetobacter	0	0	0	0	0	0	0	0	0	0	0	0	0	0	0	0	0	0	0	0	0	0	0	0	0	0	0	0.0710395	0.0807847	0	0.0255428	0.0290467	0	0	0	0	0	0	0	0	0	0	0	0	0	0	0	0
OTU_526	Acinetobacter	0	0	0	0	0	0	0	0	0	0	0	0	0	0	0	0	0	0	0	0	0	0	0	0	0	0	0	0	0	0	0	0	0	0	0	0	0	0	0	0	0	0	0	0	0	0	0	0
OTU_785	Acinetobacter	0.0329997	0.042528	0.0534975	0.0278319	0.0349351	0.0391823	0	0	0	1.44804	2.00988	4.59982	0	0	0	0	0	0	0.00295186	0.00297336	0	0	0	0	0	0	0	0	0	0	0	0	0	0	0	0	0	0	0	0	0	0	0	0	0	0	0	0
OTU_863	Acinetobacter	0	0	0	0	0	0	0	0	0	0.136286	0.189165	0	0	0	0	0	0	0	0.00885557	0.00892008	0	0.00412388	0.00415386	0	0	0	0	0	0	0	0	0	0	0	0	0	0	0	0	0.0212269	0.0213858	0	0.00383833	0.00384986	0	0	0	0
		0.153998	0.198464	0.0534975	0.0695797	0.0873377	0.0391823	0.133534	0.178476	0	4.73595	6.54985	5.47227	0	0	0	0.0290023	0.0330026	0	0.0295186	0.0297336	0	0.0206194	0.0207693	0	0	0	0	0.331518	0.376995	0	0.178799	0.203327	0	0.0131467	0.0132582	0	0.0115768	0.0118413	0	0.127361	0.128315	0.0778075	0.00383833	0.00384986	0	0	0	0
OTU_195	Actinobacillus	0	0	0	0	0	0	0	0	0	0	0	0	0	0	0	0	0	0	0	0	0	0	0	0	0	0	0	0	0	0	0	0	0	0	0	0	0	0	0	0	0	0	0	0	0	0	0	0
OTU_65	Actinobacillus	0.0219998	0.028352	0	0	0	0	0	0	0	0	0	0	0	0	0	0	0	0	0	0	0	0	0	0	0	0	0	0	0	0	0	0	0	0	0	0	0	0	0	0	0	0	0	0	0	0	0	0
		0.0219998	0.028352	0	0	0	0	0	0	0	0	0	0	0	0	0	0	0	0	0	0	0	0	0	0	0	0	0	0	0	0	0	0	0	0	0	0	0	0	0	0	0	0	0	0	0	0	0	0
OTU_1179	Actinomyces	0	0	0	0	0	0	0	0	0	0	0	0	0	0	0	0	0	0	0	0	0	0	0	0	0	0	0	0	0	0	0	0	0	0	0	0	0	0	0	0	0	0	0	0	0	0	0	0
OTU_135	Actinomyces	0	0	0	0	0	0	0	0	0	0	0	0	0	0	0	0	0	0	0	0	0	0	0	0	0	0	0	0	0	0	0	0	0	0	0	0	0	0	0	0	0	0	0	0	0	0	0	0
OTU_731	Actinomyces	0	0	0	0	0	0	0	0	0	0	0	0	0	0	0	0	0	0	0	0	0	0	0	0	0	0	0	0	0	0	0	0	0	0	0	0	0	0	0	0	0	0	0	0	0	0	0	0
OTU_797	Actinomyces	0	0	0	0	0	0	0	0	0	0	0	0	0	0	0	0	0	0	0	0	0	0	0	0	0	0	0	0	0	0	0	0	0	0	0	0	0	0	0	0	0	0	0	0	0	0	0	0
		0	0	0	0	0	0	0	0	0	0	0	0	0	0	0	0	0	0	0	0	0	0	0	0	0	0	0	0	0	0	0	0	0	0	0	0	0	0	0	0	0	0	0	0	0	0	0	0
OTU_158	Aerococcus	0	0	0	0	0	0	0	0	0	0	0	0	0	0	0	0	0	0	0.00295186	0.00297336	0	0.00824776	0.00830772	0	0	0	0	0	0	0	0	0	0	0	0	0	0	0	0	0	0	0	0	0	0	0	0	0
OTU_203	Aeromicrobium	0	0	0	0.0278319	0.0349351	0	0	0	0	0.0170358	0.0236457	0	0	0	0	0	0	0	0	0	0	0	0	0	0	0	0	0	0	0	0	0	0	0	0	0	0	0	0	0	0	0	0	0	0	0	0	0
OTU_207	Aeromonas	0	0	0	0.0139159	0.0174675	0	0	0	0	0	0	0	0	0	0	0	0	0	0.0177111	0.0178402	0	0.0206194	0.0207693	0	0	0	0	0	0	0	0	0	0	0.00657333	0.0066291	0	0	0	0	0	0	0	0	0	0	0	0	0
OTU_1454	Aggregatibacter	0	0	0	0	0	0	0	0	0	0	0	0	0	0	0	0	0	0	0	0	0	0	0	0	0	0	0	0	0	0	0	0	0	0	0	0	0	0	0	0	0	0	0	0	0	0	0	0
OTU_186	Alkanindiges	0	0	0	0	0	0	0.0166917	0.0223095	0	0	0	0	0	0	0	0	0	0	0	0	0	0	0	0	0	0	0	0	0	0	0	0	0	0	0	0	0	0	0	0	0	0	0	0	0	0	0	0
OTU_777	Alloiococcus	0	0	0	0	0	0	0	0	0	0	0	0	0	0	0	0	0	0	0	0	0	0	0	0	0	0	0	0	0	0	0	0	0	0	0	0	0	0	0	0	0	0	0	0	0	0	0	0
OTU_74	Alloprevotella	0.0109999	0.014176	0	0	0	0	0	0	0	0	0	0	0	0	0	0	0	0	0	0	0	0	0	0	0	0	0	0	0	0	0	0	0	0	0	0	0	0	0	0	0	0	0	0	0	0	0	0
OTU_93	Alloprevotella	0	0	0	0	0	0	0	0	0	0	0	0	0	0	0	0	0	0	0	0	0	0	0	0	0	0	0	0	0	0	0	0	0	0	0	0	0	0	0	0	0	0	0	0	0	0	0	0
		0.0109999	0.014176	0	0	0	0	0	0	0	0	0	0	0	0	0	0	0	0	0	0	0	0	0	0	0	0	0	0	0	0	0	0	0	0	0	0	0	0	0	0	0	0	0	0	0	0	0	0
OTU_1028	Allorhizobium-Neorhizobium-Pararhizobium-Rhizobium	0	0	0	0	0	0	0.0166917	0.0223095	0	0	0	0	0	0	0	0	0	0	0	0	0	0	0	0	0	0	0	0	0	0	0	0	0	0	0	0	0	0	0	0	0	0	0	0	0	0	0	0
OTU_1030	Allorhizobium-Neorhizobium-Pararhizobium-Rhizobium	0	0	0	0	0	0	0.0166917	0.0223095	0.0433163	0	0	0	0	0	0	0	0	0	0	0	0	0	0	0	0	0	0	0	0	0	0	0	0	0.00657333	0.0066291	0.00680522	0	0	0	0	0	0	0	0	0	0	0	0
OTU_31	Allorhizobium-Neorhizobium-Pararhizobium-Rhizobium	0.0439996	0	0	0.0139159	0	0	0.701052	0	0	0.971039	0	0	0	0	0	0	0	0	0.00295186	0	0	0	0	0	0	0	0	0	0	0	0	0	0	0	0	0	0.046307	0	0	0	0	0	0.00383833	0	0	0	0	0
OTU_38	Allorhizobium-Neorhizobium-Pararhizobium-Rhizobium	0.923991	0	0	0.765377	0	0	1.0015	0	0	0.647359	0	0	0	0	0	0	0	0	0.0295186	0	0	0.0371149	0	0	0	0	0	0	0	0	0	0	0	0.0262933	0	0	0.104191	0	0	0	0	0	0.00383833	0	0	0	0	0
OTU_464	Allorhizobium-Neorhizobium-Pararhizobium-Rhizobium	0	0	0	0	0	0	0	0	0	0	0	0	0	0	0	0	0	0	0	0	0	0	0	0	0	0	0	0	0	0	0	0	0	0	0	0	0	0	0	0	0	0	0	0	0	0	0	0
		0.96799	0	0	0.779293	0	0	1.73594	0.0446189	0.0433163	1.6184	0	0	0	0	0	0	0	0	0.0324704	0	0	0.0371149	0	0	0	0	0	0	0	0	0	0	0	0.0328666	0.0066291	0.00680522	0.150498	0	0	0	0	0	0.00767666	0	0	0	0	0
OTU_241	Altererythrobacter	0.0219998	0	0	0	0	0	0	0	0	0	0	0	0	0	0	0	0	0	0	0	0	0	0	0	0	0	0	0	0	0	0	0	0	0	0	0	0	0	0	0	0	0	0	0	0	0	0	0
OTU_183	Anaerococcus	0	0	0	0	0	0	0	0	0	0	0	0	0	0	0	0	0	0	0	0	0	0	0	0	0	0	0	0	0	0	0	0	0	0	0	0	0	0	0	0	0	0	0	0	0	0	0	0
OTU_187	Anaerococcus	0	0	0	0	0	0	0	0	0	0	0	0	0	0	0	0	0	0	0	0	0	0	0	0	0	0	0	0	0	0	0	0	0	0	0	0	0	0	0	0	0	0	0	0	0	0	0	0
OTU_202	Anaerococcus	0	0	0	0	0	0	0	0	0	0	0	0	0	0	0	0	0	0	0	0	0	0	0	0	0	0	0	0	0	0	0	0	0	0	0	0	0	0	0	0	0	0	0	0	0	0	0	0
OTU_980	Anaerococcus	0	0	0	0	0	0	0	0	0	0	0	0	0	0	0	0	0	0	0	0	0	0	0	0	0	0	0	0	0	0	0	0	0	0	0	0	0	0	0	0	0	0	0	0	0	0	0	0
		0	0	0	0	0	0	0	0	0	0	0	0	0	0	0	0	0	0	0	0	0	0	0	0	0	0	0	0	0	0	0	0	0	0	0	0	0	0	0	0	0	0	0	0	0	0	0	0
OTU_382	Anaerostipes	0	0	0	0	0	0	0	0	0	0	0	0	0	0	0	0	0	0	0	0	0	0	0	0	0	0	0	0	0	0	0	0	0	0	0	0	0	0	0	0	0	0	0	0	0	0	0	0
OTU_130	Anoxybacillus	0	0	0	0	0	0	0.0166917	0	0	0	0	0	0	0	0	0	0	0	0	0	0	0	0	0	0	0	0	0	0	0	0	0	0	0	0	0	0	0	0	0	0	0	0.00383833	0	0	0	0	0
OTU_18	Aquabacterium	7.88692	0	0	7.25021	0	0	7.6448	0	0	5.17888	0	0	0	0	0	0	0	0	0.0324704	0	0	0.00824776	0	0	0	0	0	0	0	0	0	0	0	0.262933	0	0	0.729335	0	0	0	0	0	0.00767666	0	0	0	0	0
OTU_1243	Aquamicrobium	0	0	0	0	0	0	0	0	0	0	0	0	0	0	0	0	0	0	0	0	0	0	0	0	0	0	0	0	0	0	0	0	0	0	0	0	0	0	0	0	0	0	0	0	0	0	0	0
OTU_1375	Arcobacter	0	0	0	0	0	0	0	0	0	0	0	0	0	0	0	0	0	0	0	0	0	0	0	0	0	0	0	0	0	0	0	0	0	0	0	0	0	0	0	0	0	0	0	0	0	0	0	0
OTU_268	Arenimonas	0	0	0	0	0	0	0	0	0	0	0	0	0	0	0	0	0	0	0	0	0	0	0	0	0	0	0	0	0	0	0	0	0	0	0	0	0	0	0	0	0	0	0	0	0	0	0	0
OTU_112	Arthrobacter	0.0109999	0.014176	0.0266903	0	0	0	0.0166917	0.0223095	0.0433163	0	0	0	0.00476054	0.00541682	0.0058909	0	0	0	0	0	0	0.00412388	0.00415386	0.00461944	0	0	0	0	0	0	0	0	0	0.0131467	0.0132582	0.0136104	0	0	0	0	0	0	0	0	0	0	0	0
OTU_3	Arthrospira PCC-7345	0	0	0	0	0	0	0	0	0	0	0	0	0	0	0	0	0	0	0.00885557	0.00892008	0.00510749	0	0	0	0	0	0	0	0	0	0	0	0	0	0	0	0	0	0	0	0	0	0	0	0	0	0	0
OTU_645	Asticcacaulis	0	0	0	0	0	0	0	0	0	0	0	0	0	0	0	0	0	0	0	0	0	0	0	0	0	0	0	0	0	0	0	0	0	0	0	0	0	0	0	0	0	0	0	0	0	0	0	0
OTU_1386	Atopobium	0	0	0	0	0	0	0	0	0	0	0	0	0	0	0	0	0	0	0	0	0	0	0	0	0	0	0	0	0	0	0	0	0	0	0	0	0	0	0	0	0	0	0	0	0	0	0	0
OTU_1431	Atopobium	0	0	0	0	0	0	0	0	0	0	0	0	0	0	0	0	0	0	0	0	0	0	0	0	0	0	0	0	0	0	0	0	0	0	0	0	0	0	0	0	0	0	0	0	0	0	0	0
OTU_598	Atopobium	0	0	0	0	0	0	0	0	0	0	0	0	0	0	0	0	0	0	0	0	0	0	0	0	0	0	0	0	0	0	0	0	0	0	0	0	0	0	0	0	0	0	0	0	0	0	0	0
		0	0	0	0	0	0	0	0	0	0	0	0	0	0	0	0	0	0	0	0	0	0	0	0	0	0	0	0	0	0	0	0	0	0	0	0	0	0	0	0	0	0	0	0	0	0	0	0
OTU_255	Atopostipes	0	0	0	0	0	0	0	0	0	0	0	0	0	0	0	0	0	0	0	0	0	0	0	0	0	0	0	0	0	0	0	0	0	0	0	0	0	0	0	0	0	0	0	0	0	0	0	0
OTU_96	Aureimonas	0.274997	0.3544	0	0.320067	0.401754	0	0.133534	0.178476	0	0.238501	0.33104	0	0	0	0	0	0	0	0	0	0	0	0	0	0	0	0	0	0	0	0	0	0	0.0131467	0.0132582	0	0	0	0	0	0	0	0	0	0	0	0	0
OTU_34	Azospirillum	0.340997	0	0	0.417478	0	0	0.300451	0	0	0.204429	0	0	0	0	0	0	0	0	0	0	0	0	0	0	0	0	0	0	0	0	0	0	0	0.0131467	0	0	0	0	0	0	0	0	0	0	0	0	0	0
OTU_606	Azospirillum	0	0	0	0.0139159	0.0174675	0.0123198	0	0	0	0	0	0	0	0	0	0	0	0	0	0	0	0	0	0	0	0	0	0	0	0	0	0	0	0	0	0	0	0	0	0	0	0	0	0	0	0	0	0
		0.340997	0	0	0.431394	0.0174675	0.0123198	0.300451	0	0	0.204429	0	0	0	0	0	0	0	0	0	0	0	0	0	0	0	0	0	0	0	0	0	0	0	0.0131467	0	0	0	0	0	0	0	0	0	0	0	0	0	0
OTU_1020	Bacillus	0	0	0	0	0	0	0	0	0	0	0	0	0	0	0	0	0	0	0	0	0	0	0	0	0	0	0	0	0	0	0	0	0	0	0	0	0	0	0	0	0	0	0	0	0	0	0	0
OTU_1065	Bacillus	0	0	0	0	0	0	0	0	0	0	0	0	0	0	0	0	0	0	0	0	0	0	0	0	0	0	0	0	0	0	0	0	0	0	0	0	0	0	0	0	0	0	0	0	0	0	0	0
OTU_1066	Bacillus	0.0219998	0.028352	0	0.0278319	0.0349351	0	0.0166917	0.0223095	0	0	0	0	0	0	0	0	0	0	0.00295186	0.00297336	0	0	0	0	0	0	0	0	0	0	0	0	0	0	0	0	0	0	0	0.0212269	0.0213858	0	0	0	0	0	0	0
OTU_1124	Bacillus	0	0	0	0.0139159	0.0174675	0	0	0	0	0	0	0	0	0	0	0	0	0	0	0	0	0	0	0	0	0	0	0	0	0	0	0	0	0	0	0	0	0	0	0	0	0	0	0	0	0	0	0
OTU_189	Bacillus	0.0219998	0.028352	0	0.0278319	0.0349351	0	0.0166917	0.0223095	0	0	0	0	0	0	0	0	0	0	0	0	0	0	0	0	0.909091	0.930417	0.853811	0	0	0	0	0	0	0	0	0	0	0	0	0	0	0	0	0	0	0	0	0
OTU_453	Bacillus	0.0109999	0.014176	0.0162769	0.0417478	0.0524026	0.0869433	0.0500751	0.0669284	0.118812	0	0	0	0	0	0	0	0	0	0	0	0	0	0	0	0	0	0	0	0	0	0	0	0	0	0	0	0	0	0	0	0	0	0	0	0	0	0	0
OTU_9	Bacillus	0.0769992	0	0	0	0	0	0.0667668	0	0	0.0851789	0	0	0	0	0	0	0	0	0.00295186	0	0	0.00412388	0	0	0	0	0	0	0	0	0	0	0	0.0131467	0	0	0	0	0	0	0	0	0	0	0	0	0	0
		0.131999	0.0708799	0.0162769	0.111328	0.13974	0.0869433	0.150225	0.111547	0.118812	0.0851789	0	0	0	0	0	0	0	0	0.00590371	0.00297336	0	0.00412388	0	0	0.909091	0.930417	0.853811	0	0	0	0	0	0	0.0131467	0	0	0	0	0	0.0212269	0.0213858	0	0	0	0	0	0	0
OTU_1017	Bacteroides	0	0	0	0	0	0	0	0	0	0	0	0	0	0	0	0	0	0	0	0	0	0	0	0	0	0	0	0	0	0	0	0	0	0	0	0	0	0	0	0	0	0	0	0	0	0	0	0
OTU_291	Bacteroides	0	0	0	0	0	0	0	0	0	0	0	0	0	0	0	0	0	0	0	0	0	0	0	0	0	0	0	0	0	0	0	0	0	0	0	0	0	0	0	0	0	0	0	0	0	0	0	0
OTU_779	Bacteroides	0	0	0	0	0	0	0	0	0	0	0	0	0	0	0	0	0	0	0	0	0	0	0	0	0	0	0	0	0	0	0	0	0	0	0	0	0	0	0	0	0	0	0	0	0	0	0	0
		0	0	0	0	0	0	0	0	0	0	0	0	0	0	0	0	0	0	0	0	0	0	0	0	0	0	0	0	0	0	0	0	0	0	0	0	0	0	0	0	0	0	0	0	0	0	0	0
OTU_833	Barnesiella	0	0	0	0	0	0	0	0	0	0	0	0	0	0	0	0	0	0	0	0	0	0	0	0	0	0	0	0	0	0	0	0	0	0	0	0	0	0	0	0	0	0	0	0	0	0.00856678	0.00856898	0
OTU_1313	Bdellovibrio	0	0	0	0.0139159	0.0174675	0.0323017	0	0	0	0	0	0	0	0	0	0	0	0	0	0	0	0	0	0	0	0	0	0	0	0	0	0	0	0.00657333	0.0066291	0.00680522	0	0	0	0	0	0	0	0	0	0	0	0
OTU_1315	Bdellovibrio	0	0	0	0	0	0	0.0166917	0.0223095	0.0433163	0	0	0	0	0	0	0	0	0	0	0	0	0	0	0	0	0	0	0	0	0	0	0	0	0	0	0	0	0	0	0	0	0	0	0	0	0	0	0
OTU_141	Bdellovibrio	0.0109999	0.014176	0	0.0139159	0.0174675	0	0	0	0	0	0	0	0	0	0	0	0	0	0	0	0	0	0	0	0	0	0	0	0	0	0	0	0	0	0	0	0	0	0	0	0	0	0	0	0	0	0	0
OTU_880	Bdellovibrio	0	0	0	0.0139159	0.0174675	0.0323017	0	0	0	0	0	0	0	0	0	0	0	0	0	0	0	0	0	0	0	0	0	0	0	0	0	0	0	0	0	0	0	0	0	0	0	0	0	0	0	0	0	0
		0.0109999	0.014176	0	0.0417478	0.0524026	0.0646034	0.0166917	0.0223095	0.0433163	0	0	0	0	0	0	0	0	0	0	0	0	0	0	0	0	0	0	0	0	0	0	0	0	0.00657333	0.0066291	0.00680522	0	0	0	0	0	0	0	0	0	0	0	0
OTU_1505	Bergeyella	0	0	0	0	0	0	0	0	0	0	0	0	0	0	0	0	0	0	0	0	0	0	0	0	0	0	0	0	0	0	0	0	0	0	0	0	0	0	0	0	0	0	0	0	0	0	0	0
OTU_434	Bergeyella	0	0	0	0	0	0	0	0	0	0	0	0	0	0	0	0	0	0	0	0	0	0	0	0	0	0	0	0	0	0	0	0	0	0	0	0	0	0	0	0	0	0	0	0	0	0	0	0
OTU_524	Bergeyella	0	0	0	0	0	0	0	0	0	0	0	0	0	0	0	0	0	0	0	0	0	0	0	0	0	0	0	0	0	0	0	0	0	0	0	0	0	0	0	0	0	0	0	0	0	0	0	0
		0	0	0	0	0	0	0	0	0	0	0	0	0	0	0	0	0	0	0	0	0	0	0	0	0	0	0	0	0	0	0	0	0	0	0	0	0	0	0	0	0	0	0	0	0	0	0	0
OTU_374	Bifidobacterium	0	0	0	0	0	0	0	0	0	0	0	0	0	0	0	0	0	0	0	0	0	0	0	0	0	0	0	0	0	0	0	0	0	0	0	0	0	0	0	0	0	0	0	0	0	0.00856678	0.00856898	0
OTU_79	Bifidobacterium	0	0	0	0	0	0	0	0	0	0	0	0	0	0	0	0	0	0	0	0	0	0	0	0	0	0	0	0	0	0	0	0	0	0.00657333	0.0066291	#VALUE!	0	0	0	0	0	0	0	0	0	0	0	0
OTU_94	Bifidobacterium	0	0	0	0.0556638	0.0698702	0.129207	0.0333834	0.0446189	0.0866325	0.0511073	0.0709371	0.163584	0	0	0	0	0	0	0	0	0	0	0	0	0	0	0	0	0	0	0	0	0	0	0	0	0	0	0	0	0	0	0	0	0	0	0	0
		0	0	0	0.0556638	0.0698702	0.129207	0.0333834	0.0446189	0.0866325	0.0511073	0.0709371	0.163584	0	0	0	0	0	0	0	0	0	0	0	0	0	0	0	0	0	0	0	0	0	0.00657333	0.0066291	#VALUE!	0	0	0	0	0	0	0	0	0	0.00856678	0.00856898	0
OTU_478	Blastocatella	0	0	0	0	0	0	0	0	0	0	0	0	0	0	0	0	0	0	0	0	0	0	0	0	0	0	0	0	0	0	0	0	0	0	0	0	0.0115768	0.0118413	0.0122066	0	0	0	0	0	0	0	0	0
OTU_111	Blastococcus	0.0109999	0.014176	0	0.0139159	0.0174675	0	0.0333834	0.0446189	0	0.0340716	0.0472914	0	0	0	0	0	0	0	0	0	0	0	0	0	0	0	0	0	0	0	0	0	0	0	0	0	0	0	0	0.0212269	0.0213858	0	0	0	0	0	0	0
OTU_44	Blastomonas	0.0109999	0	0	0.0417478	0	0	0.517443	0	0	0.187394	0	0	0	0	0	0	0	0	0	0	0	0	0	0	0	0	0	0	0	0	0	0	0	0	0	0	0	0	0	0	0	0	0	0	0	0	0	0
OTU_496	Blautia	0	0	0	0	0	0	0	0	0	0	0	0	0	0	0	0	0	0	0	0	0	0	0	0	0	0	0	0	0	0	0	0	0	0	0	0	0	0	0	0	0	0	0	0	0	0	0	0
OTU_643	Blautia	0	0	0	0	0	0	0	0	0	0	0	0	0	0	0	0	0	0	0	0	0	0	0	0	0	0	0	0	0	0	0	0	0	0	0	0	0	0	0	0	0	0	0	0	0	0	0	0
		0	0	0	0	0	0	0	0	0	0	0	0	0	0	0	0	0	0	0	0	0	0	0	0	0	0	0	0	0	0	0	0	0	0	0	0	0	0	0	0	0	0	0	0	0	0	0	0
OTU_1232	Bosea	0	0	0	0	0	0	0	0	0	0.0170358	0.0236457	0	0	0	0	0	0	0	0	0	0	0	0	0	0	0	0	0	0	0	0	0	0	0	0	0	0	0	0	0	0	0	0	0	0	0	0	0
OTU_868	Bosea	0	0	0	0.0139159	0.0174675	0.0323017	0	0	0	0	0	0	0	0	0	0	0	0	0	0	0	0	0	0	0	0	0	0	0	0	0	0	0	0	0	0	0	0	0	0	0	0	0	0	0	0	0	0
OTU_98	Bosea	0.0219998	0.028352	0	0.0417478	0.0524026	0	0.0667668	0.0892379	0	0.0511073	0.0709371	0	0	0	0	0	0	0	0	0	0	0	0	0	0	0	0	0	0	0	0	0	0	0	0	0	0.0115768	0.0118413	0	0	0	0	0	0	0	0	0	0
		0.0219998	0.028352	0	0.0556638	0.0698702	0.0323017	0.0667668	0.0892379	0	0.0681431	0.0945827	0	0	0	0	0	0	0	0	0	0	0	0	0	0	0	0	0	0	0	0	0	0	0	0	0	0.0115768	0.0118413	0	0	0	0	0	0	0	0	0	0
OTU_1201	Brachybacterium	0	0	0	0	0	0	0	0	0	0	0	0	0	0	0	0	0	0	0	0	0	0	0	0	0	0	0	0	0	0	0	0	0	0	0	0	0	0	0	0	0	0	0	0	0	0	0	0
OTU_210	Brachybacterium	0.0329997	0.042528	0	0.0139159	0.0174675	0	0	0	0	0.0170358	0.0236457	0	0	0	0	0	0	0	0	0	0	0	0	0	0	0	0	0	0	0	0	0	0	0.00657333	0.0066291	0	0.0231535	0.0236827	0	0	0	0	0	0	0	0	0	0
		0.0329997	0.042528	0	0.0139159	0.0174675	0	0	0	0	0.0170358	0.0236457	0	0	0	0	0	0	0	0	0	0	0	0	0	0	0	0	0	0	0	0	0	0	0.00657333	0.0066291	0	0.0231535	0.0236827	0	0	0	0	0	0	0	0	0	0
OTU_103	Bradyrhizobium	0	0	0	0	0	0	0	0	0	0	0	0	0	0	0	0	0	0	0	0	0	0	0	0	0	0	0	0	0	0	0	0	0	0	0	0	0	0	0	0	0	0	0	0	0	0	0	0
OTU_231	Brevibacterium	0	0	0	0.0139159	0.0174675	0	0.0166917	0.0223095	0	0	0	0	0	0	0	0	0	0	0	0	0	0	0	0	0	0	0	0	0	0	0	0	0	0	0	0	0.0115768	0.0118413	0	0	0	0	0	0	0	0	0	0
OTU_360	Brevibacterium	0.0439996	0.0567039	0.106761	0	0	0	0	0	0	0	0	0	0	0	0	0	0	0	0	0	0	0	0	0	0	0	0	0	0	0	0	0	0	0	0	0	0	0	0	0	0	0	0	0	0	0	0	0
OTU_617	Brevibacterium	0	0	0	0	0	0	0	0	0	0	0	0	0	0	0	0	0	0	0	0	0	0	0	0	0	0	0	0	0	0	0	0	0	0	0	0	0	0	0	0	0	0	0	0	0	0	0	0
		0.0439996	0.0567039	0.106761	0.0139159	0.0174675	0	0.0166917	0.0223095	0	0	0	0	0	0	0	0	0	0	0	0	0	0	0	0	0	0	0	0	0	0	0	0	0	0	0	0	0.0115768	0.0118413	0	0	0	0	0	0	0	0	0	0
OTU_1213	Brevundimonas	0.0659993	0	0	0	0	0	0	0	0	0.0681431	0	0	0	0	0	0	0	0	0	0	0	0	0	0	0	0	0	0	0	0	0	0	0	0	0	0	0	0	0	0	0	0	0	0	0	0	0	0
OTU_1214	Brevundimonas	0.0109999	0	0	0	0	0	0.0333834	0	0	0	0	0	0	0	0	0	0	0	0.00295186	0	0	0	0	0	0	0	0	0	0	0	0	0	0	0	0	0	0	0	0	0	0	0	0	0	0	0	0	0
OTU_1216	Brevundimonas	0.109999	0.14176	0	0.125244	0.157208	0	0.116842	0.156166	0	0.0170358	0.0236457	0	0	0	0	0	0	0	0.00295186	0.00297336	0	0.00824776	0.00830772	0	0	0	0	0	0	0	0	0	0	0	0	0	0	0	0	0	0	0	0	0	0	0	0	0
OTU_178	Brevundimonas	0	0	0	0	0	0	0	0	0	0	0	0	0	0	0	0	0	0	0	0	0	0	0	0	0	0	0	0	0	0	0	0	0	0	0	0	0	0	0	0	0	0	0	0	0	0	0	0
OTU_279	Brevundimonas	0	0	0	0	0	0	0	0	0	0	0	0	0	0	0	0	0	0	0.00295186	0	0	0	0	0	0	0	0	0	0	0	0	0	0	0	0	0	0	0	0	0.0212269	0	0	0	0	0	0	0	0
OTU_57	Brevundimonas	0.109999	0	0	0.222655	0	0	0.216992	0	0	0.32368	0	0	0	0	0	0	0	0	0	0	0	0.0206194	0	0	0	0	0	0	0	0	0	0	0	0.00657333	0	0	0.046307	0	0	0.148588	0	0	0	0	0	0	0	0
OTU_91	Brevundimonas	0.0219998	0	0	0	0	0	0.0667668	0	0	0.11925	0	0	0	0	0	0	0	0	0	0	0	0	0	0	0	0	0	0	0	0	0	0	0	0.00657333	0	0	0.0115768	0	0	0.0212269	0	0	0	0	0	0	0	0
		0.318997	0.14176	0	0.347899	0.157208	0	0.433984	0.156166	0	0.528109	0.0236457	0	0	0	0	0	0	0	0.00885557	0.00297336	0	0.0288672	0.00830772	0	0	0	0	0	0	0	0	0	0	0.0131467	0	0	0.0578838	0	0	0.191042	0	0	0	0	0	0	0	0
OTU_369	Brochothrix	0.0219998	0.028352	0	0	0	0	0	0	0	0	0	0	0	0	0	0	0	0	0	0	0	0	0	0	0	0	0	0	0	0	0	0	0	0	0	0	0	0	0	0	0	0	0	0	0	0	0	0
OTU_658	Bryobacter	0	0	0	0	0	0	0	0	0	0	0	0	0	0	0	0	0	0	0	0	0	0	0	0	0	0	0	0	0	0	0	0	0	0	0	0	0	0	0	0	0	0	0	0	0	0	0	0
OTU_114	Burkholderia-Caballeronia-Paraburkholderia	0.153998	0.198464	0	0.236571	0.296948	0	0.0333834	0.0446189	0	0.0340716	0.0472914	0	0	0	0	0	0	0	0	0	0	0	0	0	0	0	0	0	0	0	0	0	0	0.0262933	0.0265164	0	0.0578838	0.0592066	0	0	0	0	0.00383833	0.00384986	0	0.00856678	0.00856898	0
OTU_1192	Burkholderia-Caballeronia-Paraburkholderia	0	0	0	0	0	0	0	0	0	0.0170358	0	0	0	0	0	0	0	0	0	0	0	0	0	0	0	0	0	0	0	0	0	0	0	0	0	0	0	0	0	0	0	0	0	0	0	0	0	0
		0.153998	0.198464	0	0.236571	0.296948	0	0.0333834	0.0446189	0	0.0511073	0.0472914	0	0	0	0	0	0	0	0	0	0	0	0	0	0	0	0	0	0	0	0	0	0	0.0262933	0.0265164	0	0.0578838	0.0592066	0	0	0	0	0.00383833	0.00384986	0	0.00856678	0.00856898	0
OTU_574	Butyricicoccus	0	0	0	0	0	0	0	0	0	0	0	0	0	0	0	0	0	0	0	0	0	0	0	0	0	0	0	0	0	0	0	0	0	0	0	0	0	0	0	0	0	0	0	0	0	0.00856678	0.00856898	0.0223213
OTU_1031	Caenimonas	0	0	0	0	0	0	0	0	0	0	0	0	0	0	0	0	0	0	0	0	0	0	0	0	0	0	0	0	0	0	0	0	0	0	0	0	0	0	0	0	0	0	0	0	0	0	0	0
OTU_1374	Campylobacter	0	0	0	0	0	0	0	0	0	0	0	0	0	0	0	0	0	0	0	0	0	0	0	0	0	0	0	0	0	0	0	0	0	0	0	0	0	0	0	0	0	0	0	0	0	0	0	0
OTU_240	Campylobacter	0	0	0	0	0	0	0	0	0	0	0	0	0	0	0	0	0	0	0.00295186	0.00297336	0.00330344	0	0	0	0	0	0	0	0	0	0	0	0	0	0	0	0	0	0	0	0	0	0	0	0	0	0	0
OTU_305	Campylobacter	0	0	0	0	0	0	0	0	0	0	0	0	0	0	0	0	0	0	0	0	0	0	0	0	0	0	0	0	0	0	0	0	0	0	0	0	0	0	0	0	0	0	0	0	0	0	0	0
OTU_545	Campylobacter	0	0	0	0	0	0	0	0	0	0	0	0	0	0	0	0	0	0	0	0	0	0	0	0	0	0	0	0	0	0	0	0	0	0	0	0	0	0	0	0	0	0	0	0	0	0.00856678	0.00856898	0.0223213
		0	0	0	0	0	0	0	0	0	0	0	0	0	0	0	0	0	0	0.00295186	0.00297336	0.00330344	0	0	0	0	0	0	0	0	0	0	0	0	0	0	0	0	0	0	0	0	0	0	0	0	0.00856678	0.00856898	0.0223213
OTU_402	Candidatus Saccharimonas	0	0	0	0	0	0	0	0	0	0	0	0	0	0	0	0	0	0	0	0	0	0	0	0	0	0	0	0	0	0	0	0	0	0	0	0	0	0	0	0	0	0	0	0	0	0	0	0
OTU_840	Capnocytophaga	0	0	0	0.0139159	0.0174675	0.0323017	0	0	0	0	0	0	0	0	0	0	0	0	0	0	0	0	0	0	0	0	0	0	0	0	0	0	0	0	0	0	0	0	0	0	0	0	0	0	0	0	0	0
OTU_293	Catenibacterium	0.0109999	0.014176	0.0266903	0	0	0	0	0	0	0	0	0	0	0	0	0	0	0	0	0	0	0	0	0	0	0	0	0	0	0	0	0	0	0	0	0	0	0	0	0	0	0	0	0	0	0	0	0
OTU_310	Catonella	0	0	0	0	0	0	0	0	0	0	0	0	0	0	0	0	0	0	0	0	0	0	0	0	0	0	0	0	0	0	0	0	0	0	0	0	0	0	0	0	0	0	0	0	0	0	0	0
OTU_685	Cavicella	0	0	0	0	0	0	0	0	0	0	0	0	0	0	0	0	0	0	0	0	0	0	0	0	0	0	0	0	0	0	0	0	0	0	0	0	0	0	0	0	0	0	0	0	0	0	0	0
OTU_1180	Cellulomonas	0.0109999	0.014176	0.0266903	0	0	0	0	0	0	0.0340716	0.0472914	0.109056	0	0	0	0	0	0	0	0	0	0	0	0	0	0	0	0	0	0	0	0	0	0	0	0	0	0	0	0	0	0	0	0	0	0	0	0
OTU_501	Cellvibrio	0	0	0	0	0	0	0	0	0	0	0	0	0	0	0	0	0	0	0	0	0	0	0	0	0	0	0	0	0	0	0	0	0	0	0	0	0	0	0	0	0	0	0	0	0	0	0	0
OTU_314	Chitinimonas	0	0	0	0	0	0	0	0	0	0	0	0	0	0	0	0	0	0	0	0	0	0.00412388	0	0	0	0	0	0	0	0	0	0	0	0	0	0	0	0	0	0	0	0	0	0	0	0	0	0
OTU_84	Chlamydia	0	0	0	0	0	0	0	0	0	0	0	0	0	0	0	0	0	0	0	0	0	0	0	0	0	0	0	13.1186	14.9182	21.7406	11.06	12.5772	18.8118	0	0	0	0	0	0	0	0	0	0	0	0	0	0	0
OTU_126	Chryseobacterium	0	0	0	0	0	0	0.0166917	0	0	1.07325	0.966582	2.22898	0	0	0	0	0	0	0	0	0	0	0	0	0	0	0	0	0	0	0	0	0	0	0	0	0	0	0	0	0	0	0	0	0	0	0	0
OTU_1515	Chryseobacterium	0	0	0	0	0	0	0	0	0	0.136286	0.189165	0.436224	0	0	0	0	0	0	0	0	0	0	0	0	0	0	0	0	0	0	0	0	0	0	0	0	0	0	0	0	0	0	0	0	0	0	0	0
OTU_697	Chryseobacterium	0	0	0	0	0	0	0	0	0	0.238501	0.33104	0.728338	0	0	0	0	0	0	0	0	0	0	0	0	0	0	0	0	0	0	0	0	0	0	0	0	0	0	0	0	0	0	0	0	0	0	0	0
		0	0	0	0	0	0	0.0166917	0	0	1.44804	1.48679	3.39354	0	0	0	0	0	0	0	0	0	0	0	0	0	0	0	0	0	0	0	0	0	0	0	0	0	0	0	0	0	0	0	0	0	0	0	0
OTU_1052	Chryseomicrobium	0	0	0	0	0	0	0	0	0	0	0	0	0	0	0	0	0	0	0.0236148	0.0237869	0	0.0123716	0.0124616	0	0	0	0	0	0	0	0	0	0	0	0	0	0	0	0	0.0212269	0.0213858	0	0.0153533	0.0153994	0	0	0	0
OTU_69	Chthonobacter	0.175998	0.226816	0	0.166991	0.209611	0	0.267067	0.356952	0	0.102215	0.141874	0	0	0	0	0	0	0	0	0	0	0	0	0	0	0	0	0	0	0	0	0	0	0	0	0	0	0	0	0	0	0	0	0	0	0	0	0
OTU_66	Cloacibacterium	0	0	0	0	0	0	0	0	0	0	0	0	0	0	0	0	0	0	0	0	0	0	0	0	0	0	0	0	0	0	0	0	0	0	0	0	0	0	0	0	0	0	0	0	0	0	0	0
OTU_567	Clostridium sensu stricto 1	0	0	0	0	0	0	0	0	0	0	0	0	0	0	0	0	0	0	0	0	0	0	0	0	0	0	0	0	0	0	0	0	0	0	0	0	0	0	0	0	0	0	0	0	0	0	0	0
OTU_891	Clostridium sensu stricto 1	0	0	0	0	0	0	0	0	0	0	0	0	0	0	0	0	0	0	0	0	0	0	0	0	0	0	0	0	0	0	0	0	0	0	0	0	0	0	0	0	0	0	0	0	0	0	0	0
		0	0	0	0	0	0	0	0	0	0	0	0	0	0	0	0	0	0	0	0	0	0	0	0	0	0	0	0	0	0	0	0	0	0	0	0	0	0	0	0	0	0	0	0	0	0	0	0
OTU_289	Cnuella	0.0109999	0.014176	0	0	0	0	0.0166917	0.0223095	0	0	0	0	0	0	0	0	0	0	0	0	0	0	0	0	0	0	0	0	0	0	0	0	0	0	0	0	0.0231535	0.0236827	0	0	0	0	0	0	0	0	0	0
OTU_278	Collinsella	0	0	0	0	0	0	0	0	0	0	0	0	0	0	0	0	0	0	0	0	0	0	0	0	0	0	0	0	0	0	0	0	0	0	0	0	0	0	0	0	0	0	0	0	0	0	0	0
OTU_892	Comamonas	0.0109999	0.014176	0	0	0	0	0	0	0	0	0	0	0	0	0	0	0	0	0.020663	0.0208135	0	0.0288672	0.029077	0	0	0	0	0	0	0	0	0	0	0	0	0	0	0	0	0	0	0	0.00383833	0.00384986	0	0	0	0
OTU_288	Conexibacter	0	0	0	0	0	0	0.0166917	0.0223095	0.0433163	0.0170358	0.0236457	0.054528	0	0	0	0	0	0	0	0	0	0	0	0	0	0	0	0	0	0	0	0	0	0	0	0	0	0	0	0	0	0	0	0	0	0	0	0
OTU_832	Conexibacter	0	0	0	0	0	0	0	0	0	0	0	0	0	0	0	0	0	0	0	0	0	0	0	0	0	0	0	0	0	0	0	0	0	0	0	0	0	0	0	0	0	0	0	0	0	0	0	0
		0	0	0	0	0	0	0.0166917	0.0223095	0.0433163	0.0170358	0.0236457	0.054528	0	0	0	0	0	0	0	0	0	0	0	0	0	0	0	0	0	0	0	0	0	0	0	0	0	0	0	0	0	0	0	0	0	0	0	0
OTU_123	Corynebacterium	0	0	0	0	0	0	0	0	0	0	0	0	0	0	0	0	0	0	0	0	0	0	0	0	0	0	0	0	0	0	0	0	0	0	0	0	0	0	0	0	0	0	0	0	0	0	0	0
OTU_136	Corynebacterium	0.0329997	0.042528	0	0	0	0	0	0	0	0	0	0	0	0	0	0	0	0	0	0	0	0	0	0	0	0	0	0	0	0	0	0	0	0	0	0	0	0	0	0	0	0	0	0	0	0	0	0
		0.0329997	0.042528	0	0	0	0	0	0	0	0	0	0	0	0	0	0	0	0	0	0	0	0	0	0	0	0	0	0	0	0	0	0	0	0	0	0	0	0	0	0	0	0	0	0	0	0	0	0
OTU_10	Corynebacterium 1	0	0	0	0.0278319	0.0349351	0	0	0	0	0.0170358	0.0236457	0	0.0333238	0.0379177	0	0	0	0	56.9177	57.3323	63.5199	52.9259	53.3106	59.1086	47.2727	48.3817	53.8366	0	0	0	0.0255428	0.0290467	0	11.7005	11.7998	11.9495	13.7879	14.103	14.3713	19.2104	19.3541	69.8358	5.22397	5.23965	5.76087	27.4994	27.5064	71.2392
OTU_115	Corynebacterium 1	0.0329997	0.042528	0	0	0	0	0.0667668	0.0892379	0	0.0170358	0.0236457	0	0	0	0	0	0	0	0.0177111	0.0178402	0	0.00824776	0.00830772	0	0	0	0	0	0	0	0	0	0	0.131467	0.132582	0	0.173651	0.17762	0	0	0	0	0.0191916	0.0192493	0	0	0	0
OTU_17	Corynebacterium 1	0.0219998	0.028352	0	0.0139159	0.0174675	0	0	0	0	0.0170358	0.0236457	0	0.00476054	0.00541682	0	0	0	0	0.00885557	0.00892008	0	0.0288672	0.029077	0	0	0	0	6.89084	7.83612	8.50225	7.71392	8.77211	10.1262	86.0317	86.7617	87.2441	81.975	83.8484	84.579	8.97899	9.04619	26.4597	0.356965	0.358037	0	9.39776	9.40017	19.8996
OTU_233	Corynebacterium 1	0	0	0	0.0139159	0.0174675	0.0323017	0	0	0	0	0	0	0.00476054	0.00541682	0.0058909	0	0	0	0	0	0	0.00824776	0.00830772	0.00923888	0	0	0	0	0	0	0	0	0	0.00657333	0.0066291	0.00680522	0.0231535	0.0236827	0.0244133	0	0	0	0.0191916	0.0192493	0.0218252	0	0	0
OTU_287	Corynebacterium 1	0	0	0	0	0	0	0	0	0	0	0	0	0	0	0	0	0	0	0.00295186	0.00297336	0	0	0	0	0	0	0	0	0	0	0	0	0	0	0	0	0	0	0	0	0	0	0	0	0	0	0	0
OTU_325	Corynebacterium 1	0.0109999	0.014176	0.0266903	0	0	0	0	0	0	0	0	0	0	0	0	0	0	0	0	0	0	0	0	0	0	0	0	0	0	0	0	0	0	0	0	0	0	0	0	0	0	0	0	0	0	0	0	0
OTU_749	Corynebacterium 1	0	0	0	0	0	0	0	0	0	0	0	0	0	0	0	0	0	0	0	0	0	0	0	0	0	0	0	0	0	0	0	0	0	0	0	0	0	0	0	0	0	0	0.011515	0.0115496	0	0	0	0
OTU_826	Corynebacterium 1	0	0	0	0	0	0	0	0	0	0	0	0	0	0	0	0	0	0	0	0	0	0	0	0	0	0	0	0	0	0	0	0	0	0	0	0	0.0115768	0.0118413	0.0122066	0	0	0	0.541204	0.54283	0.61547	0	0	0
OTU_827	Corynebacterium 1	0	0	0	0	0	0	0	0	0	0	0	0	0	0	0	0	0	0	0.00885557	0.00892008	0.00991032	0	0	0	0	0	0	0	0	0	0	0	0	0	0	0	0	0	0	0	0	0	0	0	0	0	0	0
		0.0659993	0.0850559	0.0266903	0.0556638	0.0698702	0.0323017	0.0667668	0.0892379	0	0.0511073	0.0709371	0	0.0428449	0.0487514	0.0058909	0	0	0	56.956	57.371	63.5298	52.9713	53.3563	59.1179	47.2727	48.3817	53.8366	6.89084	7.83612	8.50225	7.73946	8.80116	10.1262	97.8702	98.7007	99.2004	95.9713	98.1646	98.9868	28.1893	28.4003	96.2955	6.17203	6.19057	6.39817	36.8971	36.9066	91.1388
OTU_487	Crenothrix	0	0	0	0	0	0	0	0	0	0	0	0	0	0	0	0	0	0	0	0	0	0	0	0	0	0	0	0	0	0	0	0	0	0	0	0	0	0	0	0	0	0	0	0	0	0	0	0
OTU_1156	Cupriavidus	0	0	0	0	0	0	0	0	0	0	0	0	0	0	0	0	0	0	0	0	0	0	0	0	0	0	0	0	0	0	0	0	0	0	0	0	0	0	0	0	0	0	0	0	0	0	0	0
OTU_58	Cutibacterium	0	0	0	0	0	0	0	0	0	0.0170358	0	0	0	0	0	0	0	0	0	0	0	0	0	0	0	0	0	0	0	0	0	0	0	0	0	0	0	0	0	0	0	0	0	0	0	0	0	0
OTU_182	Deinococcus	0.0219998	0.028352	0.0533805	0.0139159	0.0174675	0.0323017	0.0500751	0.0669284	0.129949	0	0	0	0	0	0	0	0	0	0	0	0	0	0	0	0	0	0	0	0	0	0	0	0	0	0	0	0	0	0	0	0	0	0	0	0	0	0	0
OTU_201	Deinococcus	0	0	0	0	0	0	0.0166917	0	0	0	0	0	0	0	0	0	0	0	0	0	0	0	0	0	0	0	0	0	0	0	0	0	0	0	0	0	0.0115768	0	0	0	0	0	0	0	0	0	0	0
OTU_204	Deinococcus	0	0	0	0	0	0	0	0	0	0	0	0	0	0	0	0	0	0	0	0	0	0	0	0	0	0	0	0	0	0	0	0	0	0	0	0	0	0	0	0	0	0	0	0	0	0	0	0
OTU_460	Deinococcus	0	0	0	0	0	0	0	0	0	0	0	0	0	0	0	0	0	0	0	0	0	0	0	0	0	0	0	0	0	0	0	0	0	0	0	0	0	0	0	0	0	0	0	0	0	0	0	0
OTU_579	Deinococcus	0	0	0	0	0	0	0	0	0	0	0	0	0	0	0	0	0	0	0	0	0	0	0	0	0	0	0	0	0	0	0	0	0	0	0	0	0	0	0	0	0	0	0	0	0	0	0	0
OTU_721	Deinococcus	0	0	0	0	0	0	0	0	0	0	0	0	0	0	0	0	0	0	0	0	0	0	0	0	0	0	0	0	0	0	0	0	0	0	0	0	0	0	0	0	0	0	0	0	0	0	0	0
OTU_723	Deinococcus	0	0	0	0	0	0	0	0	0	0	0	0	0	0	0	0	0	0	0	0	0	0	0	0	0	0	0	0	0	0	0	0	0	0	0	0	0	0	0	0	0	0	0	0	0	0	0	0
		0.0219998	0.028352	0.0533805	0.0139159	0.0174675	0.0323017	0.0667668	0.0669284	0.129949	0	0	0	0	0	0	0	0	0	0	0	0	0	0	0	0	0	0	0	0	0	0	0	0	0	0	0	0.0115768	0	0	0	0	0	0	0	0	0	0	0
OTU_337	Dermacoccus	0	0	0	0	0	0	0	0	0	0	0	0	0	0	0	0	0	0	0	0	0	0	0	0	0	0	0	0	0	0	0	0	0	0	0	0	0	0	0	0	0	0	0	0	0	0	0	0
OTU_327	Devosia	0	0	0	0	0	0	0	0	0	0.0511073	0	0	0	0	0	0	0	0	0	0	0	0	0	0	0	0	0	0	0	0	0	0	0	0	0	0	0	0	0	0	0	0	0	0	0	0	0	0
OTU_890	Devosia	0	0	0	0	0	0	0	0	0	0	0	0	0	0	0	0	0	0	0	0	0	0	0	0	0	0	0	0	0	0	0	0	0	0	0	0	0	0	0	0	0	0	0	0	0	0	0	0
OTU_99	Devosia	0.274997	0.3544	0	0.0834957	0.104805	0	0.2003	0.267714	0	0.0170358	0.0236457	0	0	0	0	0	0	0	0	0	0	0	0	0	0	0	0	0	0	0	0	0	0	0.00657333	0.0066291	0	0.0231535	0.0236827	0	0.0212269	0.0213858	0	0	0	0	0	0	0
		0.274997	0.3544	0	0.0834957	0.104805	0	0.2003	0.267714	0	0.0681431	0.0236457	0	0	0	0	0	0	0	0	0	0	0	0	0	0	0	0	0	0	0	0	0	0	0.00657333	0.0066291	0	0.0231535	0.0236827	0	0.0212269	0.0213858	0	0	0	0	0	0	0
OTU_177	Dialister	0	0	0	0	0	0	0	0	0	0	0	0	0	0	0	0	0	0	0	0	0	0	0	0	0	0	0	0	0	0	0	0	0	0	0	0	0	0	0	0	0	0	0	0	0	0	0	0
OTU_404	Dialister	0	0	0	0	0	0	0	0	0	0	0	0	0	0	0	0	0	0	0	0	0	0	0	0	0	0	0	0	0	0	0	0	0	0	0	0	0	0	0	0	0	0	0	0	0	0	0	0
		0	0	0	0	0	0	0	0	0	0	0	0	0	0	0	0	0	0	0	0	0	0	0	0	0	0	0	0	0	0	0	0	0	0	0	0	0	0	0	0	0	0	0	0	0	0	0	0
OTU_1168	Dietzia	0	0	0	0	0	0	0	0	0	0	0	0	0	0	0	0	0	0	0	0	0	0	0	0	0	0	0	0	0	0	0	0	0	0	0	0	0	0	0	0	0	0	0	0	0	0	0	0
OTU_316	Dietzia	0	0	0	0	0	0	0	0	0	0	0	0	0	0	0	0	0	0	0	0	0	0	0	0	0	0	0	0	0	0	0	0	0	0	0	0	0	0	0	0	0	0	0	0	0	0	0	0
OTU_715	Dietzia	0	0	0	0	0	0	0.0166917	0	0	0	0	0	0	0	0	0	0	0	0	0	0	0	0	0	0	0	0	0	0	0	0	0	0	0.00657333	0	0	0	0	0	0	0	0	0	0	0	0	0	0
		0	0	0	0	0	0	0.0166917	0	0	0	0	0	0	0	0	0	0	0	0	0	0	0	0	0	0	0	0	0	0	0	0	0	0	0.00657333	0	0	0	0	0	0	0	0	0	0	0	0	0	0
OTU_1072	Domibacillus	0	0	0	0	0	0	0	0	0	0	0	0	0	0	0	0	0	0	0	0	0	0	0	0	0	0	0	0	0	0	0	0	0	0	0	0	0	0	0	0	0	0	0	0	0	0	0	0
OTU_221	Dorea	0	0	0	0	0	0	0	0	0	0	0	0	0	0	0	0	0	0	0	0	0	0	0	0	0	0	0	0	0	0	0	0	0	0	0	0	0	0	0	0	0	0	0	0	0	0	0	0
OTU_783	Dorea	0	0	0	0	0	0	0	0	0	0	0	0	0	0	0	0	0	0	0	0	0	0	0	0	0	0	0	0	0	0	0	0	0	0	0	0	0	0	0	0	0	0	0	0	0	0	0	0
		0	0	0	0	0	0	0	0	0	0	0	0	0	0	0	0	0	0	0	0	0	0	0	0	0	0	0	0	0	0	0	0	0	0	0	0	0	0	0	0	0	0	0	0	0	0	0	0
OTU_525	Empedobacter	0	0	0	0	0	0	0	0	0	0	0	0	0	0	0	0	0	0	0	0	0	0	0	0	0	0	0	0	0	0	0	0	0	0	0	0	0	0	0	0	0	0	0	0	0	0	0	0
OTU_42	Enhydrobacter	0.098999	0	0	0.125244	0	0	0.150225	0	0	0.170358	0	0	0	0	0	0	0	0	0	0	0	0	0	0	0	0	0	0	0	0	0	0	0	0.00657333	0	0	0.046307	0	0	0	0	0	0.00383833	0	0	0	0	0
OTU_16	Enterococcus	0	0	0	0	0	0	0	0	0	0	0	0	0.00476054	0.00541682	0	0	0	0	0	0	0	0	0	0	0	0	0	0.0473597	0.0538565	0	0.0510856	0.0580935	0	0.00657333	0.0066291	0	0	0	0	0	0	0	0	0	0	0	0	0
OTU_4	Escherichia-Shigella	0	0	0	0.0139159	0	0	0	0	0	0.0170358	0	0	0.052366	0	0	0.0290023	0	0	0	0	0	0.00412388	0	0	0	0	0	0	0	0	0	0	0	0	0	0	0.0115768	0	0	0.0212269	0	0	0	0	0	0	0	0
OTU_270	Exiguobacterium	0	0	0	0	0	0	0	0	0	0	0	0	0	0	0	0	0	0	0.00295186	0.00297336	0	0.0123716	0.0124616	0	0	0	0	0	0	0	0	0	0	0	0	0	0	0	0	0	0	0	0	0	0	0	0	0
OTU_1104	Ezakiella	0	0	0	0	0	0	0	0	0	0	0	0	0	0	0	0	0	0	0	0	0	0	0	0	0	0	0	0	0	0	0	0	0	0	0	0	0	0	0	0	0	0	0	0	0	0	0	0
OTU_409	Ezakiella	0	0	0	0	0	0	0	0	0	0	0	0	0	0	0	0	0	0	0	0	0	0	0	0	0	0	0	0	0	0	0	0	0	0	0	0	0	0	0	0	0	0	0	0	0	0.00856678	0.00856898	0
OTU_516	Ezakiella	0	0	0	0	0	0	0	0	0	0	0	0	0	0	0	0	0	0	0	0	0	0	0	0	0	0	0	0	0	0	0	0	0	0	0	0	0	0	0	0	0	0	0	0	0	0	0	0
		0	0	0	0	0	0	0	0	0	0	0	0	0	0	0	0	0	0	0	0	0	0	0	0	0	0	0	0	0	0	0	0	0	0	0	0	0	0	0	0	0	0	0	0	0	0.00856678	0.00856898	0
OTU_198	Faecalibacterium	0.0109999	0.014176	0	0.0139159	0.0174675	0	0	0	0	0.0340716	0.0472914	0	0	0	0	0	0	0	0	0	0	0	0	0	0	0	0	0	0	0	0	0	0	0	0	0	0	0	0	0	0	0	0.00383833	0.00384986	0	0.0171336	0.017138	0
OTU_152	Fastidiosipila	0	0	0	0	0	0	0	0	0	0	0	0	0	0	0	0	0	0	0	0	0	0	0	0	0	0	0	0	0	0	0	0	0	0	0	0	0	0	0	0	0	0	0	0	0	0	0	0
OTU_513	Filifactor	0	0	0	0	0	0	0	0	0	0	0	0	0	0	0	0	0	0	0	0	0	0	0	0	0	0	0	0	0	0	0	0	0	0	0	0	0	0	0	0	0	0	0	0	0	0	0	0
OTU_353	Filobacterium	0	0	0	0	0	0	0	0	0	0	0	0	0	0	0	0	0	0	0	0	0	0	0	0	0	0	0	0	0	0	0	0	0	0	0	0	0	0	0	0	0	0	0	0	0	0	0	0
OTU_482	Finegoldia	0	0	0	0	0	0	0	0	0	0	0	0	0	0	0	0	0	0	0	0	0	0	0	0	0	0	0	0	0	0	0	0	0	0.00657333	0.0066291	0.00680522	0	0	0	0	0	0	0	0	0	0	0	0
OTU_275	Flavisolibacter	0	0	0	0	0	0	0	0	0	0	0	0	0	0	0	0	0	0	0	0	0	0	0	0	0	0	0	0	0	0	0	0	0	0	0	0	0	0	0	0	0	0	0	0	0	0	0	0
OTU_467	Flavisolibacter	0	0	0	0	0	0	0	0	0	0	0	0	0	0	0	0	0	0	0	0	0	0	0	0	0	0	0	0	0	0	0	0	0	0	0	0	0	0	0	0	0	0	0	0	0	0	0	0
		0	0	0	0	0	0	0	0	0	0	0	0	0	0	0	0	0	0	0	0	0	0	0	0	0	0	0	0	0	0	0	0	0	0	0	0	0	0	0	0	0	0	0	0	0	0	0	0
OTU_564	Flavobacterium	0	0	0	0	0	0	0	0	0	0	0	0	0	0	0	0	0	0	0	0	0	0	0	0	0	0	0	0	0	0	0	0	0	0	0	0	0	0	0	0	0	0	0	0	0	0	0	0
OTU_1093	Fusobacterium	0	0	0	0.0139159	0.0174675	0	0	0	0	0	0	0	0	0	0	0	0	0	0	0	0	0	0	0	0	0	0	0	0	0	0	0	0	0	0	0	0	0	0	0	0	0	0	0	0	0	0	0
OTU_116	Fusobacterium	0	0	0	0	0	0	0	0	0	0	0	0	0	0	0	0	0	0	0	0	0	0	0	0	0	0	0	0	0	0	0	0	0	0	0	0	0	0	0	0	0	0	0	0	0	0	0	0
OTU_120	Fusobacterium	0	0	0	0	0	0	0	0	0	0	0	0	0	0	0	0	0	0	0	0	0	0	0	0	0	0	0	0	0	0	0	0	0	0	0	0	0	0	0	0	0	0	0	0	0	0	0	0
OTU_474	Fusobacterium	0	0	0	0	0	0	0	0	0	0	0	0	0	0	0	0	0	0	0	0	0	0	0	0	0	0	0	0	0	0	0	0	0	0	0	0	0	0	0	0	0	0	0	0	0	0	0	0
OTU_50	Fusobacterium	0	0	0	0	0	0	0	0	0	0	0	0	0	0	0	0	0	0	0	0	0	0	0	0	0	0	0	0	0	0	0	0	0	0	0	0	0	0	0	0	0	0	0	0	0	0	0	0
		0	0	0	0.0139159	0.0174675	0	0	0	0	0	0	0	0	0	0	0	0	0	0	0	0	0	0	0	0	0	0	0	0	0	0	0	0	0	0	0	0	0	0	0	0	0	0	0	0	0	0	0
OTU_47	Gemella	0.263997	0.340224	0	0.139159	0.174675	0	0.216992	0.290023	0	0.102215	0.141874	0	0	0	0	0	0	0	0	0	0	0	0	0	0	0	0	0.0236798	0.0269282	0	0	0	0	0.00657333	0.0066291	0	0	0	0	0	0	0	0	0	0	0	0	0
OTU_866	Gemella	0	0	0	0	0	0	0	0	0	0	0	0	0	0	0	0	0	0	0	0	0	0	0	0	0	0	0	0	0	0	0	0	0	0	0	0	0	0	0	0	0	0	0	0	0	0	0	0
		0.263997	0.340224	0	0.139159	0.174675	0	0.216992	0.290023	0	0.102215	0.141874	0	0	0	0	0	0	0	0	0	0	0	0	0	0	0	0	0.0236798	0.0269282	0	0	0	0	0.00657333	0.0066291	0	0	0	0	0	0	0	0	0	0	0	0	0
OTU_463	Gemmatimonas	0	0	0	0	0	0	0	0	0	0	0	0	0	0	0	0	0	0	0	0	0	0	0	0	0	0	0	0	0	0	0	0	0	0	0	0	0	0	0	0	0	0	0	0	0	0	0	0
OTU_300	Gemmatirosa	0.0219998	0.028352	0.0533805	0.0139159	0.0174675	0.0323017	0	0	0	0	0	0	0	0	0	0	0	0	0	0	0	0	0	0	0	0	0	0	0	0	0	0	0	0	0	0	0	0	0	0	0	0	0	0	0	0	0	0
OTU_751	Gemmatirosa	0	0	0	0	0	0	0	0	0	0	0	0	0	0	0	0	0	0	0	0	0	0	0	0	0	0	0	0	0	0	0	0	0	0	0	0	0	0	0	0	0	0	0	0	0	0	0	0
		0.0219998	0.028352	0.0533805	0.0139159	0.0174675	0.0323017	0	0	0	0	0	0	0	0	0	0	0	0	0	0	0	0	0	0	0	0	0	0	0	0	0	0	0	0	0	0	0	0	0	0	0	0	0	0	0	0	0	0
OTU_695	Gordonia	0	0	0	0	0	0	0	0	0	0.0170358	0.0236457	0	0	0	0	0	0	0	0	0	0	0	0	0	0	0	0	0	0	0	0	0	0	0	0	0	0	0	0	0	0	0	0	0	0	0	0	0
OTU_388	Granulicatella	0	0	0	0	0	0	0	0	0	0	0	0	0	0	0	0	0	0	0	0	0	0	0	0	0	0	0	0	0	0	0	0	0	0.00657333	0.0066291	0.00680522	0	0	0	0	0	0	0.00383833	0.00384986	0.00436504	0	0	0
OTU_1257	Haemophilus	0	0	0	0	0	0	0	0	0	0	0	0	0.00476054	0.00541682	0.0058909	0	0	0	0	0	0	0	0	0	0	0	0	0	0	0	0	0	0	0	0	0	0	0	0	0	0	0	0	0	0	0	0	0
OTU_1358	Haemophilus	0	0	0	0	0	0	0	0	0	0	0	0	0	0	0	0	0	0	0	0	0	0	0	0	0	0	0	0	0	0	0	0	0	0	0	0	0	0	0	0	0	0	0	0	0	0	0	0
OTU_1359	Haemophilus	0	0	0	0	0	0	0	0	0	0	0	0	0	0	0	0	0	0	0	0	0	0	0	0	0	0	0	0	0	0	0	0	0	0	0	0	0	0	0	0	0	0	0	0	0	0	0	0
OTU_7	Haemophilus	0.0329997	0.042528	0	0	0	0	0	0	0	0.0340716	0.0472914	0	0.0333238	0.0379177	0	0	0	0	0.0265667	0.0267602	0	0.0123716	0.0124616	0	0	0	0	0	0	0	0.0510856	0.0580935	0	0.0328666	0.0331455	0	0.0347303	0.035524	0	0.0212269	0.0213858	0	0	0	0	0.0257003	0.0257069	0
		0.0329997	0.042528	0	0	0	0	0	0	0	0.0340716	0.0472914	0	0.0380844	0.0433346	0.0058909	0	0	0	0.0265667	0.0267602	0	0.0123716	0.0124616	0	0	0	0	0	0	0	0.0510856	0.0580935	0	0.0328666	0.0331455	0	0.0347303	0.035524	0	0.0212269	0.0213858	0	0	0	0	0.0257003	0.0257069	0
OTU_761	Haliangium	0	0	0	0	0	0	0	0	0	0	0	0	0	0	0	0	0	0	0	0	0	0	0	0	0	0	0	0	0	0	0	0	0	0	0	0	0	0	0	0	0	0	0	0	0	0	0	0
OTU_277	Halomonas	0	0	0	0	0	0	0	0	0	0	0	0	0	0	0	0	0	0	0	0	0	0	0	0	0	0	0	0	0	0	0	0	0	0	0	0	0	0	0	0	0	0	0	0	0	0	0	0
OTU_247	Helcococcus	0	0	0	0	0	0	0	0	0	0	0	0	0	0	0	0	0	0	0	0	0	0	0	0	0	0	0	0	0	0	0	0	0	0	0	0	0	0	0	0	0	0	0	0	0	0	0	0
OTU_364	Herbaspirillum	0.0549995	0	0	0.0974116	0	0	0.0166917	0	0	0.0851789	0	0	0	0	0	0	0	0	0	0	0	0	0	0	0	0	0	0	0	0	0	0	0	0	0	0	0	0	0	0	0	0	0	0	0	0	0	0
OTU_477	Herbaspirillum	0.263997	0	0	0.111328	0	0	0.216992	0	0	0.136286	0	0	0	0	0	0	0	0	0	0	0	0	0	0	0	0	0	0	0	0	0	0	0	0	0	0	0.0115768	0	0	0	0	0	0	0	0	0	0	0
		0.318997	0	0	0.208739	0	0	0.233684	0	0	0.221465	0	0	0	0	0	0	0	0	0	0	0	0	0	0	0	0	0	0	0	0	0	0	0	0	0	0	0.0115768	0	0	0	0	0	0	0	0	0	0	0
OTU_319	Holdemanella	0.0109999	0.014176	0.0266903	0	0	0	0	0	0	0	0	0	0	0	0	0	0	0	0	0	0	0	0	0	0	0	0	0	0	0	0	0	0	0	0	0	0	0	0	0	0	0	0	0	0	0	0	0
OTU_118	Hydrogenophaga	0.098999	0	0	0.0834957	0	0	0.0333834	0	0	0.0851789	0	0	0	0	0	0	0	0	0.0678927	0	0	0.0247433	0	0	0	0	0	0	0	0	0	0	0	0	0	0	0	0	0	0	0	0	0.034545	0	0	0	0	0
OTU_988	Hymenobacter	0	0	0	0	0	0	0	0	0	0	0	0	0	0	0	0	0	0	0	0	0	0	0	0	0	0	0	0	0	0	0	0	0	0	0	0	0.0115768	0.0118413	0.0122066	0	0	0	0	0	0	0	0	0
OTU_209	Hyphomicrobium	0	0	0	0.0139159	0.0174675	0	0	0	0	0	0	0	0	0	0	0	0	0	0	0	0	0	0	0	0	0	0	0	0	0	0	0	0	0	0	0	0	0	0	0	0	0	0	0	0	0	0	0
OTU_1340	OTU_1340	0	0	0	0	0	0	0	0	0	0	0	0	0	0	0	0	0	0	0	0	0	0	0	0	0	0	0	0	0	0	0	0	0	0	0	0	0	0	0	0	0	0	0	0	0	0	0	0
OTU_1197	Jeotgalicoccus	0	0	0	0.0139159	0.0174675	0.0323017	0	0	0	0	0	0	0	0	0	0	0	0	0	0	0	0	0	0	0	0	0	0	0	0	0	0	0	0	0	0	0	0	0	0	0	0	0	0	0	0	0	0
OTU_188	Jeotgalicoccus	0.0109999	0.014176	0	0	0	0	0	0	0	0	0	0	0	0	0	0	0	0	0	0	0	0	0	0	0	0	0	0	0	0	0	0	0	0	0	0	0.0115768	0.0118413	0	0	0	0	0	0	0	0	0	0
		0.0109999	0.014176	0	0.0139159	0.0174675	0.0323017	0	0	0	0	0	0	0	0	0	0	0	0	0	0	0	0	0	0	0	0	0	0	0	0	0	0	0	0	0	0	0.0115768	0.0118413	0	0	0	0	0	0	0	0	0	0
OTU_562	Kineococcus	0	0	0	0	0	0	0	0	0	0	0	0	0	0	0	0	0	0	0.00295186	0.00297336	0.00330344	0	0	0	0	0	0	0	0	0	0	0	0	0	0	0	0	0	0	0	0	0	0	0	0	0	0	0
OTU_457	Kingella	0	0	0	0	0	0	0	0	0	0	0	0	0	0	0	0	0	0	0	0	0	0	0	0	0	0	0	0	0	0	0	0	0	0	0	0	0	0	0	0	0	0	0	0	0	0	0	0
OTU_1253	Kocuria	0	0	0	0	0	0	0	0	0	0	0	0	0	0	0	0	0	0	0	0	0	0	0	0	0	0	0	0	0	0	0	0	0	0	0	0	0.0115768	0.0118413	0.0122066	0	0	0	0	0	0	0	0	0
OTU_594	Komagataeibacter	0	0	0	0	0	0	0	0	0	0	0	0	0	0	0	0	0	0	0	0	0	0	0	0	0	0	0	0	0	0	0	0	0	0	0	0	0	0	0	0	0	0	0	0	0	0	0	0
OTU_829	Kushneria	0	0	0	0	0	0	0	0	0	0	0	0	0	0	0	0	0	0	0	0	0	0	0	0	0	0	0	0	0	0	0	0	0	0	0	0	0	0	0	0	0	0	0	0	0	0	0	0
OTU_181	Lachnoanaerobaculum	0	0	0	0	0	0	0	0	0	0	0	0	0	0	0	0	0	0	0	0	0	0	0	0	0	0	0	0	0	0	0	0	0	0	0	0	0	0	0	0	0	0	0	0	0	0	0	0
OTU_407	Lachnoanaerobaculum	0	0	0	0	0	0	0	0	0	0	0	0	0	0	0	0	0	0	0	0	0	0	0	0	0	0	0	0	0	0	0	0	0	0	0	0	0	0	0	0	0	0	0	0	0	0	0	0
		0	0	0	0	0	0	0	0	0	0	0	0	0	0	0	0	0	0	0	0	0	0	0	0	0	0	0	0	0	0	0	0	0	0	0	0	0	0	0	0	0	0	0	0	0	0	0	0
OTU_693	Lachnoclostridium	0	0	0	0	0	0	0	0	0	0	0	0	0	0	0	0	0	0	0	0	0	0	0	0	0	0	0	0	0	0	0	0	0	0	0	0	0	0	0	0	0	0	0	0	0	0	0	0
OTU_981	Lachnospira	0	0	0	0	0	0	0	0	0	0	0	0	0	0	0	0	0	0	0	0	0	0	0	0	0	0	0	0	0	0	0	0	0	0	0	0	0	0	0	0	0	0	0	0	0	0	0	0
OTU_12	Lactobacillus	0	0	0	0	0	0	0	0	0	0	0	0	0	0	0	0	0	0	0	0	0	0	0	0	0	0	0	0	0	0	0	0	0	0	0	0	0	0	0	0	0	0	0	0	0	0	0	0
OTU_1207	Lactobacillus	0	0	0	0	0	0	0	0	0	0	0	0	0	0	0	0	0	0	0	0	0	0	0	0	0	0	0	0	0	0	0	0	0	0	0	0	0	0	0	0	0	0	0	0	0	0	0	0
OTU_172	Lactobacillus	0	0	0	0	0	0	0	0	0	0	0	0	0	0	0	0	0	0	0.00295186	0.00297336	0.00330344	0	0	0	0	0	0	0	0	0	0	0	0	0	0	0	0	0	0	0	0	0	0	0	0	0	0	0
OTU_206	Lactobacillus	0	0	0	0	0	0	0	0	0	0	0	0	0	0	0	0	0	0	0	0	0	0	0	0	0	0	0	0	0	0	0	0	0	0	0	0	0	0	0	0	0	0	0	0	0	0	0	0
OTU_43	Lactobacillus	0.0109999	0.014176	0	0.0278319	0.0349351	0	0.0166917	0.0223095	0	0	0	0	0	0	0	0	0	0	0	0	0	0	0	0	0	0	0	0	0	0	0	0	0	0	0	0	0	0	0	0	0	0	0	0	0	0	0	0
OTU_583	Lactobacillus	0	0	0	0	0	0	0	0	0	0	0	0	0	0	0	0	0	0	0	0	0	0	0	0	0	0	0	0	0	0	0	0	0	0	0	0	0	0	0	0	0	0	0	0	0	0	0	0
OTU_89	Lactobacillus	0	0	0	0	0	0	0	0	0	0	0	0	0	0	0	0	0	0	0.0324704	0.0327069	0	0.0206194	0.0207693	0	0	0	0	0	0	0	0	0	0	0	0	0	0	0	0	0	0	0	0	0	0	0	0	0
OTU_996	Lactobacillus	0	0	0	0	0	0	0	0	0	0	0	0	0	0	0	0	0	0	0	0	0	0.00412388	0.00415386	0.00461944	0	0	0	0	0	0	0	0	0	0	0	0	0	0	0	0	0	0	0	0	0	0	0	0
		0.0109999	0.014176	0	0.0278319	0.0349351	0	0.0166917	0.0223095	0	0	0	0	0	0	0	0	0	0	0.0354223	0.0356803	0.00330344	0.0247433	0.0249232	0.00461944	0	0	0	0	0	0	0	0	0	0	0	0	0	0	0	0	0	0	0	0	0	0	0	0
OTU_41	Lactococcus	0.0109999	0.014176	0	0	0	0	0	0	0	0.0170358	0.0236457	0	0	0	0	0	0	0	0	0	0	0	0	0	0	0	0	0	0	0	0	0	0	0	0	0	0	0	0	0	0	0	0	0	0	0	0	0
OTU_72	Lawsonella	0	0	0	0	0	0	0	0	0	0	0	0	0	0	0	0	0	0	0	0	0	0	0	0	0	0	0	0	0	0	0	0	0	0.00657333	0	0	0	0	0	0	0	0	0	0	0	0	0	0
OTU_999	Leptolyngbya ANT.L52.2	0	0	0	0	0	0	0	0	0	0	0	0	0	0	0	0	0	0	0	0	0	0	0	0	0	0	0	0	0	0	0	0	0	0	0	0	0	0	0	0	0	0	0	0	0	0	0	0
OTU_1095	Leptotrichia	0	0	0	0	0	0	0	0	0	0	0	0	0	0	0	0	0	0	0	0	0	0	0	0	0	0	0	0	0	0	0	0	0	0	0	0	0	0	0	0	0	0	0	0	0	0	0	0
OTU_262	Leptotrichia	0	0	0	0	0	0	0	0	0	0	0	0	0	0	0	0	0	0	0	0	0	0	0	0	0	0	0	0	0	0	0	0	0	0	0	0	0	0	0	0	0	0	0	0	0	0	0	0
OTU_334	Leptotrichia	0	0	0	0	0	0	0	0	0	0	0	0	0	0	0	0	0	0	0	0	0	0	0	0	0	0	0	0	0	0	0	0	0	0	0	0	0	0	0	0	0	0	0	0	0	0	0	0
OTU_742	Leptotrichia	0	0	0	0	0	0	0	0	0	0	0	0	0	0	0	0	0	0	0	0	0	0	0	0	0	0	0	0	0	0	0	0	0	0	0	0	0	0	0	0	0	0	0	0	0	0	0	0
		0	0	0	0	0	0	0	0	0	0	0	0	0	0	0	0	0	0	0	0	0	0	0	0	0	0	0	0	0	0	0	0	0	0	0	0	0	0	0	0	0	0	0	0	0	0	0	0
OTU_174	Leuconostoc	0	0	0	0	0	0	0	0	0	0	0	0	0	0	0	0	0	0	0	0	0	0	0	0	0	0	0	0	0	0	0	0	0	0	0	0	0	0	0	0	0	0	0	0	0	0	0	0
OTU_168	Limnobacter	0.120999	0	0	0.0695797	0	0	0.10015	0	0	0.0681431	0	0	0	0	0	0	0	0	0	0	0	0	0	0	0	0	0	0	0	0	0	0	0	0	0	0	0	0	0	0	0	0	0	0	0	0	0	0
OTU_14	Listeria	0.0109999	0	0	0	0	0	0	0	0	0	0	0	0	0	0	0	0	0	0	0	0	0	0	0	0	0	0	0	0	0	0	0	0	0	0	0	0	0	0	0	0	0	0	0	0	0	0	0
OTU_131	Lysobacter	0.142999	0.184288	0	0.166991	0.209611	0	0.10015	0.133857	0	0.102215	0.141874	0	0	0	0	0	0	0	0	0	0	0	0	0	0	0	0	0	0	0	0	0	0	0	0	0	0	0	0	0	0	0	0	0	0	0	0	0
OTU_544	Lysobacter	0.153998	0.198464	0	0.0278319	0.0349351	0	0.0333834	0.0446189	0	0.0511073	0.0709371	0	0	0	0	0	0	0	0	0	0	0	0	0	0	0	0	0	0	0	0	0	0	0	0	0	0	0	0	0	0	0	0	0	0	0	0	0
OTU_737	Lysobacter	0	0	0	0	0	0	0.0166917	0.0223095	0.0433163	0	0	0	0	0	0	0	0	0	0	0	0	0	0	0	0	0	0	0	0	0	0	0	0	0	0	0	0	0	0	0	0	0	0	0	0	0	0	0
OTU_75	Lysobacter	0.219998	0.28352	0	0.125244	0.157208	0	0.267067	0.356952	0	0.289608	0.401977	0	0	0	0	0	0	0	0	0	0	0	0	0	0	0	0	0	0	0	0	0	0	0.00657333	0.0066291	0	0	0	0	0	0	0	0	0	0	0	0	0
		0.516995	0.666271	0	0.320067	0.401754	0	0.417293	0.557737	0.0433163	0.44293	0.614788	0	0	0	0	0	0	0	0	0	0	0	0	0	0	0	0	0	0	0	0	0	0	0.00657333	0.0066291	0	0	0	0	0	0	0	0	0	0	0	0	0
OTU_13	Marinobacter	0	0	0	0	0	0	0	0	0	0	0	0	0	0	0	0	0	0	0	0	0	0	0	0	0	0	0	0	0	0	0	0	0	0	0	0	0	0	0	0	0	0	0	0	0	0	0	0
OTU_1058	Massilia	0	0	0	0	0	0	0	0	0	0	0	0	0	0	0	0	0	0	0	0	0	0	0	0	0	0	0	0	0	0	0	0	0	0	0	0	0	0	0	0	0	0	0	0	0	0	0	0
OTU_1190	Massilia	0	0	0	0.0417478	0.0524026	0	0	0	0	0.391823	0.543851	0	0	0	0	0	0	0	0.00295186	0.00297336	0	0	0	0	0	0	0	0	0	0	0	0	0	0	0	0	0	0	0	0	0	0	0	0	0	0	0	0
OTU_134	Massilia	0	0	0	0	0	0	0	0	0	0.0511073	0.0709371	0	0	0	0	0	0	0	0	0	0	0	0	0	0	0	0	0	0	0	0	0	0	0	0	0	0	0	0	0	0	0	0	0	0	0	0	0
OTU_28	Massilia	2.48598	0	0	2.25438	0	0	1.96962	0	0	3.03237	0	0	0	0	0	0	0	0	0.0177111	0	0	0.00824776	0	0	0	0	0	0	0	0	0	0	0	0.03944	0	0	0.219958	0	0	0.127361	0	0	0	0	0	0	0	0
OTU_656	Massilia	0.0549995	0.0708799	0	0.0139159	0.0174675	0	0.0166917	0.0223095	0	1.29472	1.79707	0	0	0	0	0	0	0	0.00885557	0.00892008	0	0.00412388	0.00415386	0	0	0	0	0	0	0	0	0	0	0.0131467	0.0132582	0	0	0	0	0.127361	0.128315	0	0	0	0	0	0	0
OTU_738	Massilia	0	0	0	0	0	0	0	0	0	0.0340716	0.00482319	0.0111225	0	0	0	0	0	0	0	0	0	0	0	0	0	0	0	0	0	0	0	0	0	0	0	0	0	0	0	0	0	0	0	0	0	0	0	0
OTU_894	Massilia	0.0659993	0	0	0.0556638	0	0	0.0166917	0	0	0.102215	0	0	0	0	0	0	0	0	0	0	0	0	0	0	0	0	0	0	0	0	0	0	0	0	0	0	0.0115768	0	0	0.0212269	0	0	0	0	0	0	0	0
		2.60697	0.0708799	0	2.36571	0.0698702	0	2.003	0.0223095	0	4.9063	2.41668	0.0111225	0	0	0	0	0	0	0.0295186	0.0118934	0	0.0123716	0.00415386	0	0	0	0	0	0	0	0	0	0	0.0525866	0.0132582	0	0.231535	0	0	0.27595	0.128315	0	0	0	0	0	0	0
OTU_110	Methylobacterium	0	0	0	0	0	0	0.0166917	0	0	0.0170358	0	0	0	0	0	0	0	0	0	0	0	0	0	0	0	0	0	0	0	0	0	0	0	0	0	0	0	0	0	0	0	0	0	0	0	0	0	0
OTU_46	Methylobacterium	0.0769992	0.0992319	0	0.0278319	0.0349351	0	0.0166917	0.0223095	0	0.0681431	0.0945827	0	0	0	0	0	0	0	0	0	0	0	0	0	0	0	0	0	0	0	0	0	0	0.00657333	0.0066291	0	0	0	0	0	0	0	0.00383833	0.00384986	0	0	0	0
OTU_795	Methylobacterium	0	0	0	0	0	0	0	0	0	0	0	0	0	0	0	0	0	0	0	0	0	0	0	0	0	0	0	0	0	0	0	0	0	0	0	0	0	0	0	0	0	0	0	0	0	0	0	0
OTU_802	Methylobacterium	0	0	0	0.0139159	0.0174675	0.0323017	0	0	0	0.0170358	0.0236457	0.054528	0	0	0	0	0	0	0	0	0	0	0	0	0	0	0	0	0	0	0	0	0	0	0	0	0	0	0	0	0	0	0	0	0	0	0	0
		0.0769992	0.0992319	0	0.0417478	0.0524026	0.0323017	0.0333834	0.0223095	0	0.102215	0.118228	0.054528	0	0	0	0	0	0	0	0	0	0	0	0	0	0	0	0	0	0	0	0	0	0.00657333	0.0066291	0	0	0	0	0	0	0	0.00383833	0.00384986	0	0	0	0
OTU_88	Methyloversatilis	0	0	0	0	0	0	0.317142	0	0	0.221465	0	0	0	0	0	0	0	0	0	0	0	0	0	0	0	0	0	0	0	0	0	0	0	0	0	0	0.0115768	0	0	0	0	0	0	0	0	0	0	0
OTU_320	Microbacterium	0	0	0	0	0	0	0	0	0	0	0	0	0	0	0	0	0	0	0	0	0	0	0	0	0	0	0	0	0	0	0	0	0	0	0	0	0	0	0	0	0	0	0	0	0	0	0	0
OTU_61	Micrococcus	0.0329997	0.042528	0	0.0556638	0.0698702	0	0	0	0	0.0170358	0.0236457	0	0	0	0	0	0	0	0.00295186	0.00297336	0	0	0	0	0	0	0	0	0	0	0	0	0	0.00657333	0.0066291	0	0.0115768	0.0118413	0	0	0	0	0.02303	0.0230991	0	0.0171336	0.017138	0
OTU_137	Microvirga	0.0329997	0.042528	0	0.0417478	0.0524026	0	0.150225	0.200785	0	0.0340716	0.0472914	0	0	0	0	0	0	0	0	0	0	0	0	0	0	0	0	0	0	0	0	0	0	0.00657333	0.0066291	0	0	0	0	0	0	0	0	0	0	0	0	0
OTU_1115	Mitsuokella	0	0	0	0	0	0	0	0	0	0	0	0	0	0	0	0	0	0	0	0	0	0	0	0	0	0	0	0	0	0	0	0	0	0	0	0	0	0	0	0	0	0	0	0	0	0	0	0
OTU_37	ML310M-34	0	0	0	0	0	0	0	0	0	0	0	0	0	0	0	0	0	0	0	0	0	0	0	0	0	0	0	0	0	0	0	0	0	0	0	0	0	0	0	0	0	0	0	0	0	0	0	0
OTU_714	Modestobacter	0	0	0	0	0	0	0.0333834	0.0446189	0.0866325	0.0681431	0.0945827	0.218112	0	0	0	0	0	0	0	0	0	0	0	0	0	0	0	0	0	0	0	0	0	0	0	0	0	0	0	0	0	0	0	0	0	0	0	0
OTU_1036	Moraxella	0	0	0	0	0	0	0	0	0	0	0	0	0	0	0	0	0	0	0	0	0	0	0	0	0	0	0	0	0	0	0	0	0	0	0	0	0	0	0	0	0	0	0	0	0	0	0	0
OTU_1055	Moraxella	0	0	0	0	0	0	0	0	0	0	0	0	0	0	0	0	0	0	0	0	0	0	0	0	0	0	0	0	0	0	0	0	0	0	0	0	0	0	0	0	0	0	0	0	0	0	0	0
OTU_1056	Moraxella	0	0	0	0	0	0	0	0	0	0	0	0	0	0	0	0	0	0	0.00295186	0.00297336	0.00330344	0.00412388	0.00415386	0.00461944	0	0	0	0	0	0	0	0	0	0	0	0	0	0	0	0	0	0	0	0	0	0	0	0
OTU_1258	Moraxella	0	0	0	0	0	0	0	0	0	0	0	0	0	0	0	0	0	0	0	0	0	0	0	0	0	0	0	0	0	0	0	0	0	0	0	0	0	0	0	0	0	0	0	0	0	0	0	0
OTU_1296	Moraxella	0	0	0	0	0	0	0	0	0	0	0	0	0	0	0	0	0	0	0.00885557	0.00892008	0.00991032	0.00824776	0.00830772	0.00923888	0	0	0	0	0	0	0	0	0	0	0	0	0	0	0	0	0	0	0.034545	0.0346487	0.0392853	0	0	0
OTU_1298	Moraxella	0	0	0	0	0	0	0	0	0	0	0	0	0	0	0	0	0	0	0	0	0	0	0	0	0	0	0	0	0	0	0	0	0	0	0	0	0	0	0	0	0	0	0	0	0	0	0	0
OTU_1346	Moraxella	0	0	0	0	0	0	0	0	0	0	0	0	0	0	0	0	0	0	0	0	0	0	0	0	0	0	0	0	0	0	0	0	0	0	0	0	0	0	0	0	0	0	0	0	0	0	0	0
OTU_1357	Moraxella	0	0	0	0	0	0	0	0	0	0	0	0	0	0	0	0	0	0	0	0	0	0	0	0	0	0	0	0	0	0	0	0	0	0	0	0	0	0	0	0	0	0	0	0	0	0	0	0
OTU_1367	Moraxella	0	0	0	0	0	0	0	0	0	0	0	0	0	0	0	0	0	0	0	0	0	0	0	0	0	0	0	0	0	0	0	0	0	0	0	0	0	0	0	0	0	0	0	0	0	0	0	0
OTU_1453	Moraxella	0	0	0	0	0	0	0	0	0	0	0	0	0	0	0	0	0	0	0	0	0	0	0	0	0	0	0	0	0	0	0	0	0	0	0	0	0	0	0	0	0	0	0	0	0	0	0	0
OTU_2	Moraxella	0.0659993	0.0850559	0	0.0139159	0.0174675	0	0.133534	0.178476	0	0.0511073	0.0709371	0	0.0999714	0.113753	0	0.0290023	0.0330026	0	41.444	41.746	36.3478	45.2349	45.5637	40.6286	48.1818	49.3121	44.8124	45.3943	51.6214	60.372	43.295	49.2342	58.3919	0.0262933	0.0265164	0	0.0115768	0.0118413	0	0.0212269	0.0213858	0	90.9569	91.23	93.2434	0.077101	0.0771208	0
OTU_22	Moraxella	0.0109999	0.014176	0	0.0139159	0.0174675	0	0	0	0	0	0	0	0	0	0	0	0	0	0.00295186	0.00297336	0	0.00824776	0.00830772	0	0	0	0	0	0	0	0	0	0	0.00657333	0.0066291	0	0	0	0	0	0	0	0.00767666	0.00769971	0	0	0	0
OTU_234	Moraxella	0	0	0	0	0	0	0	0	0	0	0	0	0	0	0	0	0	0	0.132833	0.133801	0.0315935	0.230937	0.232616	0.141516	0	0	0	1.44447	1.64262	2.22047	1.68582	1.91708	2.68947	0	0	0	0	0	0	0	0	0	0.333935	0.334937	0.260802	0	0	0
		0.0769992	0.0992319	0	0.0278319	0.0349351	0	0.133534	0.178476	0	0.0511073	0.0709371	0	0.0999714	0.113753	0	0.0290023	0.0330026	0	41.5916	41.8946	36.3926	45.4864	45.8171	40.784	48.1818	49.3121	44.8124	46.8387	53.2641	62.5925	44.9808	51.1513	61.0813	0.0328666	0.0331455	0	0.0115768	0.0118413	0	0.0212269	0.0213858	0	91.3331	91.6073	93.5434	0.077101	0.0771208	0
OTU_1000	Mycoplasma	0	0	0	0	0	0	0	0	0	0	0	0	0	0	0	0	0	0	0	0	0	0	0	0	0	0	0	0	0	0	0	0	0	0	0	0	0	0	0	0	0	0	0	0	0	0	0	0
OTU_217	Mycoplasma	0	0	0	0	0	0	0	0	0	0	0	0	0	0	0	0	0	0	0	0	0	0	0	0	0	0	0	0	0	0	0	0	0	0	0	0	0	0	0	0	0	0	0	0	0	0	0	0
OTU_444	Mycoplasma	0	0	0	0	0	0	0	0	0	0	0	0	0	0	0	0	0	0	0	0	0	0	0	0	0	0	0	0	0	0	0	0	0	0	0	0	0	0	0	0	0	0	0	0	0	0	0	0
OTU_532	Mycoplasma	0	0	0	0	0	0	0	0	0	0	0	0	0	0	0	0	0	0	0	0	0	0	0	0	0	0	0	0	0	0	0	0	0	0	0	0	0	0	0	0	0	0	0	0	0	0	0	0
		0	0	0	0	0	0	0	0	0	0	0	0	0	0	0	0	0	0	0	0	0	0	0	0	0	0	0	0	0	0	0	0	0	0	0	0	0	0	0	0	0	0	0	0	0	0	0	0
OTU_799	Nakamurella	0	0	0	0	0	0	0	0	0	0	0	0	0	0	0	0	0	0	0	0	0	0	0	0	0	0	0	0	0	0	0	0	0	0	0	0	0	0	0	0	0	0	0	0	0	0	0	0
OTU_1135	Neisseria	0	0	0	0	0	0	0	0	0	0	0	0	0	0	0	0	0	0	0	0	0	0	0	0	0	0	0	0	0	0	0	0	0	0	0	0	0	0	0	0	0	0	0	0	0	0	0	0
OTU_1182	Neisseria	0	0	0	0	0	0	0	0	0	0	0	0	0	0	0	0	0	0	0	0	0	0	0	0	0	0	0	0	0	0	0	0	0	0	0	0	0	0	0	0	0	0	0	0	0	0	0	0
OTU_29	Neisseria	0.0109999	0.014176	0	0	0	0	0	0	0	0	0	0	0	0	0	0	0	0	0	0	0	0	0	0	0	0	0	0	0	0	0	0	0	0	0	0	0	0	0	0	0	0	0	0	0	0	0	0
OTU_610	Neisseria	0.0439996	0.0567039	0	0.0556638	0.0698702	0	0	0	0	0.0170358	0.0236457	0	0.00476054	0.00541682	0	0.0290023	0.0330026	0	0.00295186	0.00297336	0	0.00412388	0.00415386	0	0	0	0	0	0	0	0	0	0	0	0	0	0	0	0	0	0	0	0	0	0	0	0	0
		0.0549995	0.0708799	0	0.0556638	0.0698702	0	0	0	0	0.0170358	0.0236457	0	0.00476054	0.00541682	0	0.0290023	0.0330026	0	0.00295186	0.00297336	0	0.00412388	0.00415386	0	0	0	0	0	0	0	0	0	0	0	0	0	0	0	0	0	0	0	0	0	0	0	0	0
OTU_169	Nitrospirillum	0	0	0	0.0278319	0	0	0.0166917	0	0	0.0340716	0	0	0	0	0	0	0	0	0	0	0	0	0	0	0	0	0	0	0	0	0	0	0	0	0	0	0	0	0	0	0	0	0	0	0	0	0	0
OTU_232	Nitrospirillum	0	0	0	0	0	0	0	0	0	0	0	0	0	0	0	0	0	0	0	0	0	0	0	0	0	0	0	0	0	0	0	0	0	0	0	0	0.0231535	0.0236827	0	0	0	0	0	0	0	0	0	0
		0	0	0	0.0278319	0	0	0.0166917	0	0	0.0340716	0	0	0	0	0	0	0	0	0	0	0	0	0	0	0	0	0	0	0	0	0	0	0	0	0	0	0.0231535	0.0236827	0	0	0	0	0	0	0	0	0	0
OTU_1159	Nocardioides	0	0	0	0	0	0	0	0	0	0	0	0	0	0	0	0	0	0	0	0	0	0	0	0	0	0	0	0	0	0	0	0	0	0	0	0	0	0	0	0	0	0	0	0	0	0	0	0
OTU_248	Nocardioides	0	0	0	0	0	0	0	0	0	0	0	0	0	0	0	0	0	0	0	0	0	0	0	0	0	0	0	0	0	0	0	0	0	0	0	0	0	0	0	0	0	0	0.00383833	0.00384986	0	0	0	0
OTU_396	Nocardioides	0	0	0	0	0	0	0	0	0	0	0	0	0	0	0	0	0	0	0	0	0	0	0	0	0	0	0	0	0	0	0	0	0	0	0	0	0	0	0	0	0	0	0	0	0	0	0	0
OTU_399	Nocardioides	0	0	0	0	0	0	0	0	0	0	0	0	0	0	0	0	0	0	0	0	0	0	0	0	0	0	0	0	0	0	0	0	0	0.00657333	0	0	0	0	0	0	0	0	0	0	0	0	0	0
OTU_533	Nocardioides	0	0	0	0	0	0	0	0	0	0	0	0	0	0	0	0	0	0	0	0	0	0	0	0	0	0	0	0	0	0	0	0	0	0	0	0	0	0	0	0	0	0	0	0	0	0	0	0
OTU_90	Nocardioides	0.186998	0	0	0.111328	0	0	0.10015	0	0	0.102215	0	0	0	0	0	0	0	0	0	0	0	0	0	0	0	0	0	0	0	0	0	0	0	0.00657333	0	0	0.0115768	0	0	0	0	0	0	0	0	0	0	0
		0.186998	0	0	0.111328	0	0	0.10015	0	0	0.102215	0	0	0	0	0	0	0	0	0	0	0	0	0	0	0	0	0	0	0	0	0	0	0	0.0131467	0	0	0.0115768	0	0	0	0	0	0.00383833	0.00384986	0	0	0	0
OTU_1162	Noviherbaspirillum	0	0	0	0	0	0	0	0	0	0	0	0	0	0	0	0	0	0	0	0	0	0	0	0	0	0	0	0	0	0	0	0	0	0	0	0	0	0	0	0	0	0	0	0	0	0	0	0
OTU_1187	Noviherbaspirillum	0	0	0	0	0	0	0	0	0	0	0	0	0	0	0	0	0	0	0	0	0	0	0	0	0	0	0	0	0	0	0	0	0	0	0	0	0	0	0	0	0	0	0	0	0	0	0	0
OTU_24	Noviherbaspirillum	3.57496	0	0	3.64598	0	0	3.8224	0	0	2.5724	0	0	0	0	0	0	0	0	0	0	0	0.00824776	0	0	0	0	0	0	0	0	0	0	0	0.15776	0	0	0.266265	0	0	0.0212269	0	0	0.00383833	0	0	0	0	0
OTU_276	Noviherbaspirillum	2.12298	0	0	1.44726	0	0	2.10315	0	0	1.09029	0	0	0	0	0	0	0	0	0.00295186	0	0	0	0	0	0	0	0	0	0	0	0	0	0	0.0525866	0	0	0.173651	0	0	0	0	0	0	0	0	0	0	0
OTU_45	Noviherbaspirillum	0.439996	0	0	0.306151	0	0	0.383909	0	0	0.374787	0	0	0	0	0	0	0	0	0	0	0	0	0	0	0	0	0	0	0	0	0	0	0	0.0131467	0	0	0.0231535	0	0	0	0	0	0	0	0	0	0	0
		6.13794	0	0	5.39939	0	0	6.30946	0	0	4.03748	0	0	0	0	0	0	0	0	0.00295186	0	0	0.00824776	0	0	0	0	0	0	0	0	0	0	0	0.223493	0	0	0.46307	0	0	0.0212269	0	0	0.00383833	0	0	0	0	0
OTU_1482	Novosphingobium	0.0109999	0.014176	0.0266903	0	0	0	0	0	0	0	0	0	0	0	0	0	0	0	0	0	0	0	0	0	0	0	0	0	0	0	0	0	0	0	0	0	0	0	0	0	0	0	0	0	0	0	0	0
OTU_455	Oceanobacillus	0	0	0	0	0	0	0	0	0	0	0	0	0	0	0	0	0	0	0	0	0	0	0	0	0	0	0	0	0	0	0	0	0	0	0	0	0	0	0	0	0	0	0	0	0	0	0	0
OTU_1236	Ochrobactrum	0.0109999	0.014176	0.0266903	0	0	0	0.0166917	0.0223095	0.0433163	0	0	0	0	0	0	0	0	0	0	0	0	0	0	0	0	0	0	0	0	0	0	0	0	0	0	0	0	0	0	0	0	0	0	0	0	0	0	0
OTU_978	Oligella	0.0109999	0.014176	0.0266903	0.0139159	0.0174675	0.0323017	0	0	0	0	0	0	0	0	0	0	0	0	0	0	0	0	0	0	0	0	0	0	0	0	0	0	0	0	0	0	0	0	0	0	0	0	0	0	0	0	0	0
OTU_1256	OM27 clade	0.0109999	0.014176	0.0266903	0	0	0	0	0	0	0	0	0	0	0	0	0	0	0	0	0	0	0	0	0	0	0	0	0	0	0	0	0	0	0	0	0	0	0	0	0	0	0	0	0	0	0	0	0
OTU_351	Ornithinimicrobium	0	0	0	0	0	0	0.0333834	0.0446189	0	0	0	0	0	0	0	0	0	0	0	0	0	0	0	0	0	0	0	0	0	0	0	0	0	0	0	0	0	0	0	0	0	0	0	0	0	0	0	0
OTU_238	Ornithobacterium	0	0	0	0	0	0	0	0	0	0	0	0	0	0	0	0	0	0	0	0	0	0	0	0	0	0	0	0	0	0	0	0	0	0	0	0	0	0	0	0	0	0	0	0	0	0	0	0
OTU_1051	Uncultured bacterium	0	0	0	0	0	0	0	0	0	0.0170358	0.0236457	0.054528	0	0	0	0	0	0	0	0	0	0	0	0	0	0	0	0	0	0	0	0	0	0	0	0	0	0	0	0	0	0	0	0	0	0	0	0
OTU_1053	OTU_1053	0	0	0	0	0	0	0	0	0	0	0	0	0	0	0	0	0	0	0	0	0	0	0	0	0	0	0	0	0	0	0	0	0	0	0	0	0	0	0	0	0	0	0	0	0	0	0	0
OTU_1054	OTU_1054	0.0219998	0	0	0.0278319	0	0	0.0166917	0	0	0	0	0	0	0	0	0	0	0	0.00590371	0	0	0	0	0	0	0	0	0	0	0	0	0	0	0	0	0	0	0	0	0	0	0	0	0	0	0	0	0
OTU_1060	OTU_1060	0	0	0	0	0	0	0	0	0	0	0	0	0	0	0	0	0	0	0	0	0	0	0	0	0	0	0	0	0	0	0	0	0	0	0	0	0	0	0	0	0	0	0	0	0	0	0	0
OTU_1063	OTU_1063	0.0329997	0.0127236	0.0239558	0	0	0	0	0	0	0.0170358	0	0	0	0	0	0	0	0	0	0	0	0	0	0	0	0	0	0	0	0	0	0	0	0	0	0	0	0	0	0	0	0	0	0	0	0	0	0
OTU_1119	OTU_1119	0	0	0	0	0	0	0	0	0	0	0	0	0	0	0	0	0	0	0	0	0	0	0	0	0	0	0	0	0	0	0	0	0	0	0	0	0	0	0	0	0	0	0	0	0	0	0	0
OTU_1121	OTU_1121	0	0	0	0	0	0	0	0	0	0	0	0	0	0	0	0	0	0	0.00295186	0.00297336	0.00330344	0	0	0	0	0	0	0	0	0	0	0	0	0.00657333	0.0066291	0.00680522	0	0	0	0	0	0	0	0	0	0	0	0
OTU_1122	OTU_1122	0	0	0	0	0	0	0	0	0	0	0	0	0	0	0	0	0	0	0	0	0	0	0	0	0	0	0	0	0	0	0	0	0	0	0	0	0	0	0	0	0	0	0.00383833	0.00384986	0.000821402	0.00856678	0.00856898	0.0142023
OTU_1123	OTU_1123	0	0	0	0	0	0	0	0	0	0	0	0	0	0	0	0	0	0	0	0	0	0	0	0	0	0	0	0	0	0	0	0	0	0	0	0	0	0	0	0	0	0	0	0	0	0	0	0
OTU_1125	OTU_1125	0	0	0	0	0	0	0	0	0	0	0	0	0	0	0	0	0	0	0	0	0	0	0	0	0	0	0	0	0	0	0	0	0	0	0	0	0.0115768	0.0118413	0.0122066	0	0	0	0	0	0	0	0	0
OTU_1128	OTU_1128	0	0	0	0	0	0	0.0166917	0.0223095	0.0433163	0	0	0	0	0	0	0	0	0	0	0	0	0	0	0	0	0	0	0	0	0	0	0	0	0	0	0	0	0	0	0	0	0	0	0	0	0	0	0
OTU_1129	OTU_1129	0	0	0	0	0	0	0	0	0	0	0	0	0	0	0	0	0	0	0	0	0	0	0	0	0	0	0	0	0	0	0	0	0	0	0	0	0	0	0	0	0	0	0	0	0	0	0	0
OTU_113	OTU_113	0.230998	0	0	0.139159	0	0	0.150225	0	0	0.170358	0	0	0	0	0	0	0	0	0.171208	0	0	0.152584	0	0	0.909091	0	0	0	0	0	0	0	0	0.00657333	0	0	0.0578838	0	0	0	0	0	0.0844433	0	0	0	0	0
OTU_1130	OTU_1130	0	0	0	0	0	0	0	0	0	0	0	0	0	0	0	0	0	0	0	0	0	0	0	0	0	0	0	0	0	0	0	0	0	0	0	0	0	0	0	0	0	0	0	0	0	0	0	0
OTU_1132	OTU_1132	0	0	0	0	0	0	0	0	0	0	0	0	0	0	0	0	0	0	0	0	0	0	0	0	0	0	0	0	0	0	0	0	0	0.00657333	0.0066291	0	0	0	0	0	0	0	0	0	0	0	0	0
OTU_1149	OTU_1149	0	0	0	0	0	0	0	0	0	0.0170358	0.0236457	0	0	0	0	0	0	0	0	0	0	0	0	0	0	0	0	0	0	0	0	0	0	0	0	0	0	0	0	0	0	0	0	0	0	0	0	0
OTU_1152	OTU_1152	0	0	0	0.0139159	0.0174675	0	0.0667668	0.0892379	0.0905139	0	0	0	0	0	0	0	0	0	0	0	0	0	0	0	0	0	0	0	0	0	0	0	0	0	0	0	0	0	0	0	0	0	0	0	0	0	0	0
OTU_1154	OTU_1154	0.0769992	0.0863522	0.162582	0.0556638	0.0573255	0.106009	0.0166917	0.00895188	0.0173811	0.0511073	0.0570654	0.131595	0	0	0	0	0	0	0	0	0	0	0	0	0	0	0	0	0	0	0	0	0	0	0	0	0	0	0	0	0	0	0	0	0	0	0	0
OTU_1155	OTU_1155	0	0	0	0	0	0	0	0	0	0	0	0	0	0	0	0	0	0	0	0	0	0.00412388	0.00415386	0	0	0	0	0	0	0	0	0	0	0	0	0	0	0	0	0	0	0	0	0	0	0	0	0
OTU_1161	OTU_1161	0	0	0	0.0278319	0	0	0	0	0	0	0	0	0	0	0	0	0	0	0	0	0	0	0	0	0	0	0	0	0	0	0	0	0	0	0	0	0	0	0	0	0	0	0	0	0	0	0	0
OTU_1165	Uncultured bacterium	0	0	0	0	0	0	0	0	0	0	0	0	0	0	0	0	0	0	0	0	0	0	0	0	0	0	0	0	0	0	0	0	0	0	0	0	0	0	0	0	0	0	0	0	0	0	0	0
OTU_1175	OTU_1175	0	0	0	0	0	0	0	0	0	0	0	0	0	0	0	0	0	0	0	0	0	0	0	0	0	0	0	0	0	0	0	0	0	0	0	0	0	0	0	0	0	0	0	0	0	0	0	0
OTU_119	Ambiguous_taxa	0.0659993	0.0850559	0	0	0	0	0.0500751	0.0669284	0	0.0170358	0.0236457	0	0	0	0	0	0	0	0.0177111	0.0178402	0	0.0164955	0.0166154	0	0	0	0	0	0	0	0	0	0	0	0	0	0	0	0	0	0	0	0.0153533	0.0153994	0	0	0	0
OTU_1195	OTU_1195	0.0109999	0.014176	0	0	0	0	0	0	0	0	0	0	0	0	0	0	0	0	0.0118074	0.0118934	0	0	0	0	0	0	0	0	0	0	0	0	0	0	0	0	0	0	0	0	0	0	0	0	0	0	0	0
OTU_1196	Uncultured bacterium	0.164998	0.116177	0.218736	0.125244	0.0632545	0.116973	0.0166917	0	0	0.102215	0.0379818	0.0875876	0	0	0	0	0	0	0	0	0	0	0	0	0	0	0	0	0	0	0	0	0	0.00657333	0	0	0.0115768	0	0	0	0	0	0	0	0	0	0	0
OTU_121	OTU_121	0.0439996	0	0	0.0278319	0	0	0.133534	0	0	0.11925	0	0	0	0	0	0	0	0	0	0	0	0	0	0	0	0	0	0	0	0	0	0	0	0	0	0	0	0	0	0	0	0	0	0	0	0	0	0
OTU_1222	OTU_1222	0.0109999	0	0	0	0	0	0	0	0	0	0	0	0	0	0	0	0	0	0	0	0	0	0	0	0	0	0	0	0	0	0	0	0	0.00657333	0	0	0	0	0	0	0	0	0.00383833	0	0	0	0	0
OTU_124	Ambiguous_taxa	0	0	0	0.0139159	0	0	0.0333834	0	0	0.0170358	0	0	0	0	0	0	0	0	0.00295186	0	0	0	0	0	0	0	0	0	0	0	0	0	0	0	0	0	0	0	0	0.0212269	0	0	0	0	0	0	0	0
OTU_1245	OTU_1245	0	0	0	0	0	0	0	0	0	0	0	0	0	0	0	0	0	0	0	0	0	0	0	0	0	0	0	0	0	0	0	0	0	0	0	0	0	0	0	0	0	0	0	0	0	0	0	0
OTU_1287	Uncultured bacterium	0	0	0	0	0	0	0	0	0	0	0	0	0	0	0	0	0	0	0	0	0	0	0	0	0	0	0	0	0	0	0	0	0	0	0	0	0	0	0	0	0	0	0	0	0	0	0	0
OTU_1300	OTU_1300	0	0	0	0	0	0	0	0	0	0	0	0	0	0	0	0	0	0	0	0	0	0.00412388	0	0	0	0	0	0	0	0	0	0	0	0	0	0	0	0	0	0	0	0	0	0	0	0	0	0
OTU_1302	OTU_1302	0	0	0	0	0	0	0	0	0	0	0	0	0.00476054	0.00541682	0	0	0	0	0.00295186	0.00297336	0	0.00412388	0.00415386	0	0	0	0	0	0	0	0	0	0	0	0	0	0	0	0	0	0	0	0	0	0	0	0	0
OTU_1303	OTU_1303	0	0	0	0	0	0	0	0	0	0	0	0	0.00476054	0.00541682	0.0058909	0	0	0	0	0	0	0	0	0	0	0	0	0	0	0	0	0	0	0	0	0	0	0	0	0	0	0	0	0	0	0	0	0
OTU_1304	OTU_1304	0.0109999	0.014176	0.0266903	0	0	0	0	0	0	0	0	0	0	0	0	0	0	0	0	0	0	0	0	0	0	0	0	0	0	0	0	0	0	0.00657333	0.0066291	0.00680522	0	0	0	0	0	0	0	0	0	0.0171336	0.017138	0.0446427
OTU_1305	OTU_1305	0	0	0	0	0	0	0	0	0	0	0	0	0	0	0	0	0	0	0	0	0	0	0	0	0	0	0	0	0	0	0	0	0	0.00657333	0.0066291	0.00130895	0	0	0	0	0	0	0	0	0	0.00856678	0.00856898	0.00848841
OTU_1309	OTU_1309	0	0	0	0	0	0	0	0	0	0	0	0	0	0	0	0	0	0	0	0	0	0	0	0	0	0	0	0	0	0	0	0	0	0	0	0	0	0	0	0	0	0	0	0	0	0	0	0
OTU_1310	OTU_1310	0	0	0	0	0	0	0	0	0	0	0	0	0	0	0	0	0	0	0	0	0	0	0	0	0	0	0	0	0	0	0	0	0	0	0	0	0	0	0	0.0212269	0.0213858	0	0	0	0	0	0	0
OTU_1320	OTU_1320	0	0	0	0	0	0	0	0	0	0	0	0	0	0	0	0	0	0	0	0	0	0	0	0	0	0	0	0	0	0	0	0	0	0	0	0	0	0	0	0	0	0	0	0	0	0	0	0
OTU_1332	OTU_1332	0	0	0	0	0	0	0	0	0	0	0	0	0	0	0	0	0	0	0	0	0	0	0	0	0	0	0	0	0	0	0	0	0	0	0	0	0	0	0	0	0	0	0	0	0	0	0	0
OTU_1337	OTU_1337	0	0	0	0.0139159	0.0174675	0.0211981	0	0	0	0	0	0	0	0	0	0	0	0	0	0	0	0	0	0	0	0	0	0	0	0	0	0	0	0.00657333	0.0066291	0.00185292	0	0	0	0	0	0	0	0	0	0	0	0
OTU_1338	OTU_1338	0	0	0	0	0	0	0	0	0	0	0	0	0	0	0	0	0	0	0.00295186	0.00297336	0	0.00412388	0.00415386	0	0	0	0	0	0	0	0	0	0	0.00657333	0.0066291	0	0	0	0	0	0	0	0	0	0	0.00856678	0.00856898	0
OTU_1341	OTU_1341	0	0	0	0	0	0	0	0	0	0	0	0	0	0	0	0	0	0	0.00295186	0.00297336	0.00330344	0	0	0	0	0	0	0	0	0	0	0	0	0	0	0	0	0	0	0	0	0	0	0	0	0	0	0
OTU_1342	OTU_1342	0	0	0	0	0	0	0	0	0	0	0	0	0	0	0	0	0	0	0	0	0	0	0	0	0	0	0	0	0	0	0	0	0	0	0	0	0	0	0	0	0	0	0	0	0	0	0	0
OTU_1343	OTU_1343	0	0	0	0	0	0	0	0	0	0	0	0	0	0	0	0	0	0	0.00295186	0.00297336	0.00330344	0	0	0	0	0	0	0	0	0	0	0	0	0	0	0	0	0	0	0	0	0	0	0	0	0	0	0
OTU_1345	OTU_1345	0	0	0	0	0	0	0	0	0	0	0	0	0	0	0	0	0	0	0	0	0	0	0	0	0	0	0	0	0	0	0	0	0	0	0	0	0	0	0	0	0	0	0	0	0	0.00856678	0.00856898	0.0138075
OTU_1348	OTU_1348	0	0	0	0	0	0	0	0	0	0	0	0	0	0	0	0	0	0	0.00295186	0.00297336	0	0	0	0	0	0	0	0	0	0	0	0	0	0	0	0	0	0	0	0	0	0	0	0	0	0	0	0
OTU_1349	OTU_1349	0	0	0	0	0	0	0	0	0	0	0	0	0.00476054	0.00541682	0.0058909	0	0	0	0	0	0	0	0	0	0	0	0	0	0	0	0	0	0	0	0	0	0.0115768	0.0118413	0.0122066	0	0	0	0	0	0	0	0	0
OTU_1363	Ambiguous_taxa	0	0	0	0	0	0	0	0	0	0	0	0	0	0	0	0	0	0	0	0	0	0	0	0	0	0	0	0	0	0	0	0	0	0	0	0	0	0	0	0	0	0	0	0	0	0	0	0
OTU_1416	Uncultured bacterium	0	0	0	0	0	0	0	0	0	0	0	0	0	0	0	0	0	0	0	0	0	0	0	0	0	0	0	0	0	0	0	0	0	0	0	0	0	0	0	0	0	0	0	0	0	0	0	0
OTU_1463	Ambiguous_taxa	0	0	0	0	0	0	0	0	0	0.0511073	0.0709371	0	0	0	0	0	0	0	0	0	0	0	0	0	0	0	0	0	0	0	0	0	0	0	0	0	0	0	0	0	0	0	0	0	0	0	0	0
OTU_1504	Ambiguous_taxa	0	0	0	0	0	0	0.0166917	0.0223095	0.0433163	0.0170358	0.0236457	0.054528	0	0	0	0	0	0	0	0	0	0	0	0	0	0	0	0	0	0	0	0	0	0	0	0	0	0	0	0	0	0	0	0	0	0	0	0
OTU_1519	OTU_1519	0	0	0	0	0	0	0	0	0	0	0	0	0	0	0	0	0	0	0	0	0	0	0	0	0	0	0	0	0	0	0	0	0	0	0	0	0	0	0	0	0	0	0	0	0	0	0	0
OTU_1527	Ambiguous_taxa	0	0	0	0	0	0	0	0	0	0	0	0	0.547463	0.622934	0.537945	0.232019	0.264021	0.232466	0	0	0	0	0	0	0	0	0	0.0710395	0.0807847	0	0.102171	0.116187	0	0	0	0	0	0	0	0	0	0	0	0	0	0	0	0
OTU_153	OTU_153	0	0	0	0	0	0	0	0	0	0	0	0	0	0	0	0	0	0	0	0	0	0	0	0	0	0	0	0	0	0	0	0	0	0	0	0	0	0	0	0	0	0	0	0	0	0	0	0
OTU_157	OTU_157	0	0	0	0	0	0	0	0	0	0	0	0	0	0	0	0	0	0	0	0	0	0	0	0	0	0	0	0	0	0	0	0	0	0	0	0	0	0	0	0	0	0	0	0	0	0	0	0
OTU_164	Ambiguous_taxa	0	0	0	0	0	0	0	0	0	0	0	0	0	0	0	0	0	0	0.00590371	0.00594672	0.00660688	0	0	0	0	0	0	0	0	0	0	0	0	0	0	0	0	0	0	0	0	0	0	0	0	0	0	0
OTU_165	OTU_165	0	0	0	0.0139159	0	0	0.0333834	0	0	0	0	0	0	0	0	0	0	0	0.00295186	0	0	0	0	0	0	0	0	0	0	0	0	0	0	0	0	0	0.0231535	0	0	0	0	0	0	0	0	0	0	0
OTU_179	OTU_179	0	0	0	0.0139159	0.0174675	0	0.0166917	0.0223095	0	0	0	0	0	0	0	0	0	0	0	0	0	0	0	0	0	0	0	0	0	0	0	0	0	0	0	0	0	0	0	0	0	0	0	0	0	0	0	0
OTU_191	Uncultured bacterium	0.0109999	0.014176	0	0.0556638	0.0698702	0	0.0500751	0.0669284	0	0.11925	0.16552	0	0	0	0	0	0	0	0	0	0	0	0	0	0	0	0	0	0	0	0	0	0	0.00657333	0.0066291	0	0.0115768	0.0118413	0	0	0	0	0	0	0	0	0	0
OTU_212	Uncultured bacterium	0.0439996	0.0567039	0	0.0556638	0.0698702	0	0.0834585	0.111547	0	0.0340716	0.0472914	0	0	0	0	0	0	0	0	0	0	0	0	0	0	0	0	0	0	0	0	0	0	0	0	0	0	0	0	0	0	0	0	0	0	0	0	0
OTU_215	OTU_215	0.0439996	0.0567039	0.106761	0.0417478	0.0524026	0.096905	0.0834585	0.111547	0.216581	0.0851789	0.118228	0.27264	0	0	0	0	0	0	0	0	0	0	0	0	0	0	0	0	0	0	0	0	0	0	0	0	0	0	0	0	0	0	0	0	0	0	0	0
OTU_220	OTU_220	0	0	0	0	0	0	0	0	0	0	0	0	0	0	0	0	0	0	0	0	0	0	0	0	0	0	0	0	0	0	0	0	0	0	0	0	0	0	0	0	0	0	0	0	0	0.00856678	0.00856898	0.0223213
OTU_237	Ambiguous_taxa	0.0109999	0.014176	0	0.0278319	0.0349351	0	0	0	0	0	0	0	0	0	0	0	0	0	0	0	0	0	0	0	0	0	0	0	0	0	0	0	0	0	0	0	0	0	0	0	0	0	0.00383833	0.00384986	0	0	0	0
OTU_243	OTU_243	0	0	0	0	0	0	0	0	0	0	0	0	0	0	0	0	0	0	0	0	0	0	0	0	0	0	0	0	0	0	0	0	0	0	0	0	0	0	0	0	0	0	0	0	0	0	0	0
OTU_244	OTU_244	0	0	0	0	0	0	0	0	0	0	0	0	0	0	0	0	0	0	0	0	0	0	0	0	0	0	0	0	0	0	0	0	0	0	0	0	0	0	0	0	0	0	0	0	0	0	0	0
OTU_25	OTU_25	0.197998	0	0	0.166991	0	0	0.183609	0	0	0.170358	0	0	0	0	0	0	0	0	0.00885557	0	0	0	0	0	0	0	0	0	0	0	0	0	0	0.00657333	0	0	0.0231535	0	0	0	0	0	0.00383833	0	0	0	0	0
OTU_252	OTU_252	0.0439996	0.0567039	0	0.0278319	0.0349351	0	0	0	0	0.0170358	0.0236457	0	0	0	0	0	0	0	0	0	0	0	0	0	0	0	0	0	0	0	0	0	0	0	0	0	0	0	0	0.0849077	0.0855432	0	0	0	0	0	0	0
OTU_282	Uncultured bacterium	0	0	0	0	0	0	0	0	0	0	0	0	0	0	0	0	0	0	0	0	0	0	0	0	0	0	0	0	0	0	0	0	0	0	0	0	0	0	0	0	0	0	0	0	0	0	0	0
OTU_284	OTU_284	0	0	0	0	0	0	0	0	0	0	0	0	0	0	0	0	0	0	0	0	0	0	0	0	0	0	0	0	0	0	0	0	0	0	0	0	0	0	0	0	0	0	0	0	0	0	0	0
OTU_301	Uncultured bacterium	0	0	0	0	0	0	0	0	0	0	0	0	0	0	0	0	0	0	0	0	0	0	0	0	0	0	0	0	0	0	0	0	0	0	0	0	0	0	0	0	0	0	0	0	0	0	0	0
OTU_303	OTU_303	0	0	0	0	0	0	0	0	0	0	0	0	0	0	0	0	0	0	0	0	0	0	0	0	0	0	0	0	0	0	0	0	0	0	0	0	0	0	0	0	0	0	0	0	0	0	0	0
OTU_318	OTU_318	0	0	0	0	0	0	0	0	0	0	0	0	0	0	0	0	0	0	0	0	0	0	0	0	0	0	0	0	0	0	0	0	0	0	0	0	0	0	0	0	0	0	0	0	0	0	0	0
OTU_332	OTU_332	0	0	0	0	0	0	0	0	0	0	0	0	0	0	0	0	0	0	0.00295186	0	0	0	0	0	0	0	0	0	0	0	0	0	0	0	0	0	0	0	0	0	0	0	0	0	0	0	0	0
OTU_335	OTU_335	0	0	0	0	0	0	0	0	0	0.0170358	0.0236457	0.054528	0	0	0	0	0	0	0	0	0	0	0	0	0	0	0	0	0	0	0	0	0	0	0	0	0	0	0	0	0	0	0	0	0	0	0	0
OTU_348	OTU_348	0	0	0	0	0	0	0	0	0	0	0	0	0	0	0	0	0	0	0	0	0	0	0	0	0	0	0	0	0	0	0	0	0	0	0	0	0	0	0	0	0	0	0	0	0	0	0	0
OTU_35	Uncultured bacterium	0	0	0	0	0	0	0.0166917	0.0223095	0.0433163	0	0	0	0	0	0	0	0	0	0.00885557	0.00892008	0.00991032	0.0247433	0.0249232	0.0277166	0	0	0	0	0	0	0	0	0	0.650759	0.656281	0.673716	0.798796	0.817052	0.842258	0	0	0	0	0	0	0	0	0
OTU_36	Ambiguous_taxa	0	0	0	0	0	0	0	0	0	0	0	0	0	0	0	0	0	0	0.00885557	0	0	0	0	0	0	0	0	0	0	0	0	0	0	0	0	0	0	0	0	0	0	0	0	0	0	0	0	0
OTU_368	Ambiguous_taxa	0.0109999	0.014176	0.00857054	0	0	0	0	0	0	0	0	0	0	0	0	0	0	0	0	0	0	0	0	0	0	0	0	0	0	0	0	0	0	0	0	0	0	0	0	0	0	0	0	0	0	0	0	0
OTU_384	Uncultured bacterium	0	0	0	0	0	0	0	0	0	0	0	0	0	0	0	0	0	0	0	0	0	0	0	0	0	0	0	0	0	0	0	0	0	0	0	0	0	0	0	0	0	0	0	0	0	0	0	0
OTU_39	OTU_39	0.615994	0	0	0.500974	0	0	0.500751	0	0	0.340716	0	0	0	0	0	0	0	0	0	0	0	0	0	0	0	0	0	0	0	0	0	0	0	0.0131467	0	0	0.046307	0	0	0	0	0	0	0	0	0	0	0
OTU_390	OTU_390	0	0	0	0	0	0	0.0166917	0	0	0.0170358	0	0	0	0	0	0	0	0	0	0	0	0	0	0	0	0	0	0	0	0	0	0	0	0	0	0	0	0	0	0	0	0	0	0	0	0	0	0
OTU_395	OTU_395	0.0219998	0.028352	0.0533805	0.0417478	0.0524026	0.096905	0	0	0	0.0340716	0.0472914	0.109056	0	0	0	0	0	0	0	0	0	0	0	0	0	0	0	0	0	0	0	0	0	0	0	0	0	0	0	0	0	0	0	0	0	0	0	0
OTU_40	OTU_40	0.0109999	0	0	0	0	0	0	0	0	0.0170358	0	0	0	0	0	0	0	0	0.0177111	0	0	0.00824776	0	0	0	0	0	0	0	0	0	0	0	0	0	0	0	0	0	0	0	0	0	0	0	0	0	0
OTU_420	OTU_420	0.0109999	0.014176	0	0.0139159	0.0174675	0	0	0	0	0.0170358	0.0236457	0	0	0	0	0	0	0	0	0	0	0	0	0	0	0	0	0	0	0	0	0	0	0	0	0	0	0	0	0	0	0	0	0	0	0	0	0
OTU_425	OTU_425	0	0	0	0	0	0	0	0	0	0	0	0	0	0	0	0	0	0	0	0	0	0	0	0	0	0	0	0	0	0	0	0	0	0	0	0	0	0	0	0	0	0	0	0	0	0	0	0
OTU_426	Uncultured bacterium	0	0	0	0	0	0	0	0	0	0	0	0	0	0	0	0	0	0	0	0	0	0	0	0	0	0	0	0	0	0	0	0	0	0	0	0	0	0	0	0	0	0	0	0	0	0	0	0
OTU_431	OTU_431	0.0109999	0	0	0.0139159	0	0	0	0	0	0	0	0	0	0	0	0	0	0	0	0	0	0	0	0	0	0	0	0	0	0	0	0	0	0	0	0	0	0	0	0	0	0	0	0	0	0	0	0
OTU_438	OTU_438	0	0	0	0	0	0	0.0166917	0.0223095	0.0433163	0	0	0	0	0	0	0	0	0	0	0	0	0	0	0	0	0	0	0	0	0	0	0	0	0	0	0	0	0	0	0	0	0	0	0	0	0	0	0
OTU_441	Uncultured bacterium	0	0	0	0	0	0	0.0166917	0.0223095	0.0433163	0.0170358	0.0236457	0.054528	0	0	0	0	0	0	0	0	0	0	0	0	0	0	0	0	0	0	0	0	0	0	0	0	0	0	0	0	0	0	0	0	0	0	0	0
OTU_456	OTU_456	0	0	0	0	0	0	0	0	0	0	0	0	0	0	0	0	0	0	0	0	0	0	0	0	0	0	0	0	0	0	0	0	0	0	0	0	0	0	0	0	0	0	0	0	0	0	0	0
OTU_465	OTU_465	0	0	0	0.0139159	0.0174675	0.0323017	0	0	0	0.0170358	0.0236457	0.054528	0	0	0	0	0	0	0	0	0	0	0	0	0	0	0	0	0	0	0	0	0	0	0	0	0.0347303	0.035524	0.0366199	0	0	0	0	0	0	0	0	0
OTU_479	Uncultured bacterium	0	0	0	0	0	0	0	0	0	0	0	0	0	0	0	0	0	0	0	0	0	0	0	0	0	0	0	0	0	0	0	0	0	0	0	0	0	0	0	0	0	0	0	0	0	0	0	0
OTU_48	OTU_48	0.142999	0	0	0.250487	0	0	0.367217	0	0	0.289608	0	0	0	0	0	0	0	0	0.00295186	0	0	0	0	0	0	0	0	0	0	0	0	0	0	0.00657333	0	0	0.0115768	0	0	0	0	0	0	0	0	0	0	0
OTU_493	Uncultured bacterium	0	0	0	0	0	0	0	0	0	0	0	0	0	0	0	0	0	0	0	0	0	0	0	0	0	0	0	0	0	0	0	0	0	0	0	0	0	0	0	0	0	0	0	0	0	0	0	0
OTU_52	OTU_52	0.0769992	0	0	0.236571	0	0	0.133534	0	0	0.0170358	0	0	0	0	0	0	0	0	0	0	0	0	0	0	0	0	0	0	0	0	0	0	0	0	0	0	0	0	0	0.0424538	0	0	0	0	0	0	0	0
OTU_523	OTU_523	0	0	0	0	0	0	0	0	0	0	0	0	0	0	0	0	0	0	0	0	0	0	0	0	0	0	0	0	0	0	0	0	0	0	0	0	0	0	0	0	0	0	0	0	0	0	0	0
OTU_53	OTU_53	0	0	0	0	0	0	0	0	0	0	0	0	0	0	0	0	0	0	0	0	0	0.00824776	0.00830772	0.00923888	0	0	0	0	0	0	0	0	0	0	0	0	0	0	0	0	0	0	0	0	0	0	0	0
OTU_542	OTU_542	0.0109999	0.014176	0.0266903	0	0	0	0	0	0	0	0	0	0	0	0	0	0	0	0	0	0	0	0	0	0	0	0	0	0	0	0	0	0	0	0	0	0	0	0	0	0	0	0	0	0	0	0	0
OTU_546	OTU_546	0.329997	0.42528	0	0.556638	0.698702	0	0.283759	0.379261	0	0.289608	0.401977	0	0	0	0	0	0	0	0	0	0	0	0	0	0	0	0	0	0	0	0	0	0	0.01972	0.0198873	0	0.0578838	0.0592066	0	0	0	0	0	0	0	0	0	0
OTU_566	Uncultured bacterium	0	0	0	0	0	0	0	0	0	0	0	0	0	0	0	0	0	0	0	0	0	0	0	0	0	0	0	0	0	0	0	0	0	0	0	0	0	0	0	0	0	0	0	0	0	0	0	0
OTU_575	OTU_575	0	0	0	0	0	0	0.0166917	0.0223095	0.0433163	0	0	0	0	0	0	0	0	0	0	0	0	0	0	0	0	0	0	0	0	0	0	0	0	0.00657333	0.0066291	0.00680522	0.0115768	0.0118413	0.0122066	0	0	0	0	0	0	0	0	0
OTU_581	OTU_581	0	0	0	0	0	0	0	0	0	0	0	0	0	0	0	0	0	0	0	0	0	0	0	0	0	0	0	0	0	0	0	0	0	0	0	0	0	0	0	0	0	0	0	0	0	0	0	0
OTU_582	OTU_582	0	0	0	0	0	0	0	0	0	0	0	0	0	0	0	0	0	0	0	0	0	0	0	0	0	0	0	0	0	0	0	0	0	0	0	0	0	0	0	0	0	0	0	0	0	0	0	0
OTU_589	Ambiguous_taxa	0.0109999	0.014176	0	0	0	0	0	0	0	0	0	0	0	0	0	0	0	0	0.00295186	0.00297336	0	0	0	0	0	0	0	0	0	0	0	0	0	0	0	0	0	0	0	0	0	0	0	0	0	0	0	0
OTU_60	OTU_60	0.461995	0	0	0.306151	0	0	0.166917	0	0	0.272572	0	0	0	0	0	0	0	0	0	0	0	0	0	0	0	0	0	0	0	0	0	0	0	0.01972	0	0	0.0115768	0	0	0	0	0	0	0	0	0	0	0
OTU_600	Uncultured bacterium	0	0	0	0	0	0	0	0	0	0	0	0	0	0	0	0	0	0	0	0	0	0	0	0	0	0	0	0	0	0	0	0	0	0	0	0	0	0	0	0	0	0	0	0	0	0	0	0
OTU_625	Uncultured Perlucidibaca sp.	0	0	0	0	0	0	0	0	0	0	0	0	0	0	0	0	0	0	0	0	0	0	0	0	0	0	0	0	0	0	0	0	0	0	0	0	0	0	0	0	0	0	0	0	0	0	0	0
OTU_627	OTU_627	0.219998	0.28352	0.244373	0.139159	0.174675	0.0461343	0.183609	0.245404	0.166927	0.221465	0.307394	0.327059	0	0	0	0	0	0	0	0	0	0	0	0	0	0	0	0	0	0	0	0	0	0	0	0	0.0115768	0.0118413	0	0	0	0	0	0	0	0	0	0
OTU_631	Uncultured bacterium	0	0	0	0	0	0	0	0	0	0	0	0	0	0	0	0	0	0	0	0	0	0	0	0	0	0	0	0	0	0	0	0	0	0	0	0	0	0	0	0	0	0	0	0	0	0	0	0
OTU_637	Ambiguous_taxa	0	0	0	0	0	0	0	0	0	0	0	0	0	0	0	0	0	0	0	0	0	0	0	0	0	0	0	0	0	0	0	0	0	0	0	0	0	0	0	0	0	0	0	0	0	0	0	0
OTU_667	OTU_667	0	0	0	0	0	0	0	0	0	0	0	0	0	0	0	0	0	0	0	0	0	0	0	0	0	0	0	0	0	0	0	0	0	0	0	0	0	0	0	0	0	0	0	0	0	0	0	0
OTU_676	OTU_676	0	0	0	0	0	0	0	0	0	0	0	0	0	0	0	0	0	0	0	0	0	0	0	0	0	0	0	0	0	0	0	0	0	0	0	0	0	0	0	0	0	0	0	0	0	0	0	0
OTU_70	Uncultured bacterium	0	0	0	0	0	0	0	0	0	0	0	0	0	0	0	0	0	0	0	0	0	0	0	0	0	0	0	0	0	0	0	0	0	0	0	0	0	0	0	0	0	0	0	0	0	0	0	0
OTU_712	OTU_712	0	0	0	0.0139159	0.0174675	0.0323017	0	0	0	0	0	0	0	0	0	0	0	0	0	0	0	0	0	0	0	0	0	0	0	0	0	0	0	0	0	0	0	0	0	0	0	0	0	0	0	0	0	0
OTU_716	OTU_716	0.0109999	0.014176	0.0266903	0	0	0	0.0333834	0.0446189	0.0866325	0	0	0	0	0	0	0	0	0	0	0	0	0	0	0	0	0	0	0	0	0	0	0	0	0	0	0	0	0	0	0	0	0	0	0	0	0	0	0
OTU_730	Ambiguous_taxa	0	0	0	0	0	0	0	0	0	0	0	0	0	0	0	0	0	0	0	0	0	0	0	0	0	0	0	0	0	0	0	0	0	0	0	0	0	0	0	0	0	0	0	0	0	0	0	0
OTU_732	Ambiguous_taxa	0	0	0	0	0	0	0	0	0	0	0	0	0	0	0	0	0	0	0	0	0	0	0	0	0	0	0	0	0	0	0	0	0	0	0	0	0	0	0	0	0	0	0	0	0	0	0	0
OTU_768	Ambiguous_taxa	0	0	0	0	0	0	0	0	0	0	0	0	0	0	0	0	0	0	0	0	0	0	0	0	0	0	0	0	0	0	0	0	0	0	0	0	0	0	0	0	0	0	0	0	0	0	0	0
OTU_770	OTU_770	0	0	0	0	0	0	0	0	0	0	0	0	0	0	0	0	0	0	0	0	0	0	0	0	0	0	0	0	0	0	0	0	0	0	0	0	0	0	0	0	0	0	0	0	0	0	0	0
OTU_791	Ambiguous_taxa	0	0	0	0	0	0	0	0	0	0	0	0	0	0	0	0	0	0	0	0	0	0	0	0	0	0	0	0	0	0	0	0	0	0	0	0	0	0	0	0	0	0	0	0	0	0	0	0
OTU_80	OTU_80	0	0	0	0	0	0	0	0	0	0	0	0	0	0	0	0	0	0	0	0	0	0	0	0	0	0	0	0	0	0	0	0	0	0	0	0	0	0	0	0	0	0	0	0	0	0	0	0
OTU_807	OTU_807	0	0	0	0	0	0	0	0	0	0	0	0	0	0	0	0	0	0	0	0	0	0	0	0	0	0	0	0	0	0	0	0	0	0	0	0	0	0	0	0	0	0	0	0	0	0	0	0
OTU_830	OTU_830	0	0	0	0	0	0	0	0	0	0	0	0	0	0	0	0	0	0	0	0	0	0	0	0	0	0	0	0	0	0	0	0	0	0	0	0	0	0	0	0	0	0	0	0	0	0	0	0
OTU_834	Ambiguous_taxa	0	0	0	0	0	0	0	0	0	0	0	0	0	0	0	0	0	0	0	0	0	0	0	0	0	0	0	0	0	0	0	0	0	0	0	0	0	0	0	0	0	0	0	0	0	0	0	0
OTU_847	Uncultured bacterium	0	0	0	0	0	0	0	0	0	0	0	0	0	0	0	0	0	0	0	0	0	0	0	0	0	0	0	0	0	0	0	0	0	0	0	0	0	0	0	0	0	0	0	0	0	0	0	0
OTU_874	Ambiguous_taxa	0	0	0	0	0	0	0	0	0	0	0	0	0	0	0	0	0	0	0	0	0	0	0	0	0	0	0	0	0	0	0	0	0	0	0	0	0	0	0	0	0	0	0	0	0	0	0	0
OTU_882	OTU_882	0	0	0	0	0	0	0	0	0	0	0	0	0	0	0	0	0	0	0	0	0	0	0	0	0	0	0	0	0	0	0	0	0	0	0	0	0	0	0	0	0	0	0	0	0	0	0	0
OTU_889	Uncultured bacterium	0	0	0	0	0	0	0	0	0	0.0340716	0.0472914	0.109056	0	0	0	0	0	0	0	0	0	0	0	0	0	0	0	0	0	0	0	0	0	0	0	0	0	0	0	0	0	0	0	0	0	0	0	0
OTU_902	OTU_902	0	0	0	0	0	0	0	0	0	0	0	0	0	0	0	0	0	0	0	0	0	0	0	0	0	0	0	0	0	0	0	0	0	0.00657333	0.0066291	0.00680522	0	0	0	0	0	0	0	0	0	0	0	0
OTU_914	Uncultured bacterium	0	0	0	0	0	0	0	0	0	0	0	0	0	0	0	0	0	0	0	0	0	0	0	0	0	0	0	0	0	0	0	0	0	0	0	0	0	0	0	0	0	0	0	0	0	0	0	0
OTU_925	Ambiguous_taxa	0	0	0	0	0	0	0	0	0	0	0	0	0	0	0	0	0	0	0	0	0	0	0	0	0	0	0	0	0	0	0	0	0	0	0	0	0	0	0	0	0	0	0	0	0	0	0	0
OTU_926	OTU_926	0.0109999	0.014176	0.0187619	0	0	0	0	0	0	0	0	0	0	0	0	0	0	0	0	0	0	0	0	0	0	0	0	0	0	0	0	0	0	0	0	0	0	0	0	0	0	0	0	0	0	0	0	0
OTU_935	OTU_935	0	0	0	0	0	0	0	0	0	0	0	0	0	0	0	0	0	0	0.00295186	0.00297336	0	0	0	0	0	0	0	0	0	0	0	0	0	0	0	0	0	0	0	0	0	0	0.00383833	0.00384986	0	0.0171336	0.017138	0
OTU_937	OTU_937	0.0109999	0.014176	0	0	0	0	0	0	0	0	0	0	0	0	0	0	0	0	0	0	0	0	0	0	0	0	0	0	0	0	0	0	0	0	0	0	0	0	0	0	0	0	0	0	0	0	0	0
OTU_941	Ambiguous_taxa	0	0	0	0	0	0	0	0	0	0	0	0	0	0	0	0	0	0	0	0	0	0	0	0	0	0	0	0	0	0	0	0	0	0	0	0	0	0	0	0	0	0	0	0	0	0	0	0
OTU_955	Ambiguous_taxa	0	0	0	0.0139159	0.0174675	0.0250687	0	0	0	0	0	0	0	0	0	0	0	0	0.0295186	0.0297336	0.0295472	0.0412388	0.0415386	0.0427039	0	0	0	0	0	0	0	0	0	0	0	0	0	0	0	0	0	0	0.0153533	0.0153994	0.0139165	0	0	0
OTU_956	OTU_956	0.0219998	0.028352	0.00660182	0	0	0	0	0	0	0	0	0	0	0	0	0	0	0	0.00295186	0.00297336	0	0	0	0	0	0	0	0	0	0	0	0	0	0	0	0	0	0	0	0	0	0	0	0	0	0	0	0
OTU_972	OTU_972	0	0	0	0	0	0	0	0	0	0	0	0	0	0	0	0	0	0	0	0	0	0	0	0	0	0	0	0	0	0	0	0	0	0	0	0	0	0	0	0	0	0	0	0	0	0	0	0
OTU_990	OTU_990	0	0	0	0	0	0	0	0	0	0	0	0	0	0	0	0	0	0	0	0	0	0	0	0	0	0	0	0	0	0	0	0	0	0	0	0	0	0	0	0	0	0	0	0	0	0	0	0
OTU_994	Uncultured bacterium	0	0	0	0	0	0	0	0	0	0	0	0	0	0	0	0	0	0	0	0	0	0	0	0	0	0	0	0	0	0	0	0	0	0	0	0	0	0	0	0	0	0	0	0	0	0	0	0
OTU_1440	Paenibacillus	0	0	0	0	0	0	0.0166917	0.0223095	0.0433163	0	0	0	0	0	0	0	0	0	0	0	0	0	0	0	0	0	0	0	0	0	0	0	0	0	0	0	0	0	0	0	0	0	0	0	0	0	0	0
OTU_1464	Pantoea	0	0	0	0	0	0	0	0	0	0	0	0	0	0	0	0	0	0	0	0	0	0	0	0	0	0	0	0	0	0	0	0	0	0	0	0	0	0	0	0	0	0	0	0	0	0	0	0
OTU_486	Paracoccus	0.0109999	0.014176	0	0.0278319	0.0349351	0	0.0166917	0.0223095	0	0.0170358	0.0236457	0	0	0	0	0	0	0	0	0	0	0	0	0	0	0	0	0	0	0	0	0	0	0.00657333	0.0066291	0	0.0115768	0.0118413	0	0	0	0	0	0	0	0	0	0
OTU_531	Paracoccus	0	0	0	0	0	0	0	0	0	0	0	0	0	0	0	0	0	0	0	0	0	0	0	0	0	0	0	0	0	0	0	0	0	0	0	0	0	0	0	0	0	0	0	0	0	0	0	0
OTU_641	Paracoccus	0	0	0	0.0139159	0.0174675	0	0.0333834	0.0446189	0	0	0	0	0	0	0	0	0	0	0	0	0	0	0	0	0	0	0	0	0	0	0	0	0	0	0	0	0	0	0	0	0	0	0	0	0	0	0	0
OTU_86	Paracoccus	0.219998	0	0	0.278319	0	0	0.417293	0	0	0.153322	0	0	0	0	0	0	0	0	0	0	0	0	0	0	0	0	0	0	0	0	0	0	0	0.0262933	0	0	0	0	0	0	0	0	0	0	0	0	0	0
		0.230998	0.014176	0	0.320067	0.0524026	0	0.467368	0.0669284	0	0.170358	0.0236457	0	0	0	0	0	0	0	0	0	0	0	0	0	0	0	0	0	0	0	0	0	0	0.0328666	0.0066291	0	0.0115768	0.0118413	0	0	0	0	0	0	0	0	0	0
OTU_266	Parvimonas	0	0	0	0	0	0	0	0	0	0	0	0	0	0	0	0	0	0	0	0	0	0	0	0	0	0	0	0	0	0	0	0	0	0	0	0	0	0	0	0	0	0	0	0	0	0	0	0
OTU_200	Pelomonas	0.0879991	0	0	0.0139159	0	0	0.10015	0	0	0.0170358	0	0	0	0	0	0	0	0	0.0590371	0	0	0.0618582	0	0	0.909091	0.445366	0.497243	0	0	0	0	0	0	0	0	0	0	0	0	0	0	0	0.0268683	0	0	0	0	0
OTU_647	Peptococcus	0	0	0	0	0	0	0	0	0	0	0	0	0	0	0	0	0	0	0	0	0	0	0	0	0	0	0	0	0	0	0	0	0	0	0	0	0	0	0	0	0	0	0	0	0	0	0	0
OTU_1417	Peptoniphilus	0	0	0	0	0	0	0	0	0	0	0	0	0	0	0	0	0	0	0	0	0	0	0	0	0	0	0	0	0	0	0	0	0	0	0	0	0	0	0	0	0	0	0	0	0	0	0	0
OTU_422	Peptoniphilus	0	0	0	0	0	0	0	0	0	0	0	0	0	0	0	0	0	0	0	0	0	0	0	0	0	0	0	0	0	0	0	0	0	0	0	0	0	0	0	0	0	0	0	0	0	0	0	0
OTU_687	Peptoniphilus	0	0	0	0	0	0	0	0	0	0	0	0	0	0	0	0	0	0	0	0	0	0	0	0	0	0	0	0	0	0	0	0	0	0	0	0	0	0	0	0	0	0	0.00383833	0.00384986	0.00436504	0	0	0
		0	0	0	0	0	0	0	0	0	0	0	0	0	0	0	0	0	0	0	0	0	0	0	0	0	0	0	0	0	0	0	0	0	0	0	0	0	0	0	0	0	0	0.00383833	0.00384986	0.00436504	0	0	0
OTU_313	Peptostreptococcus	0	0	0	0	0	0	0	0	0	0	0	0	0	0	0	0	0	0	0	0	0	0	0	0	0	0	0	0	0	0	0	0	0	0	0	0	0	0	0	0	0	0	0	0	0	0	0	0
OTU_1241	Peredibacter	0	0	0	0	0	0	0	0	0	0.0340716	0.0472914	0.109056	0	0	0	0	0	0	0	0	0	0	0	0	0	0	0	0	0	0	0	0	0	0	0	0	0	0	0	0	0	0	0	0	0	0	0	0
OTU_128	Peredibacter	0.109999	0.14176	0	0.0834957	0.104805	0	0.0667668	0.0892379	0	0.0681431	0.0945827	0	0	0	0	0	0	0	0	0	0	0	0	0	0	0	0	0	0	0	0	0	0	0	0	0	0.0115768	0.0118413	0	0	0	0	0	0	0	0	0	0
OTU_226	Peredibacter	0.0109999	0.014176	0	0	0	0	0	0	0	0.0170358	0.0236457	0	0	0	0	0	0	0	0	0	0	0	0	0	0	0	0	0	0	0	0	0	0	0	0	0	0	0	0	0	0	0	0	0	0	0	0	0
		0.120999	0.155936	0	0.0834957	0.104805	0	0.0667668	0.0892379	0	0.11925	0.16552	0.109056	0	0	0	0	0	0	0	0	0	0	0	0	0	0	0	0	0	0	0	0	0	0	0	0	0.0115768	0.0118413	0	0	0	0	0	0	0	0	0	0
OTU_161	Phenylobacterium	0.098999	0.127584	0	0.264403	0.331883	0	0.116842	0.156166	0	0.187394	0.260103	0	0	0	0	0	0	0	0	0	0	0	0	0	0	0	0	0	0	0	0	0	0	0.0131467	0.0132582	0	0	0	0	0.0212269	0.0213858	0	0	0	0	0	0	0
OTU_1073	Planococcus	0.0219998	0.028352	0.0533805	0.0139159	0.0174675	0.0323017	0	0	0	0.0170358	0.0236457	0.054528	0	0	0	0	0	0	0	0	0	0	0	0	0	0	0	0	0	0	0	0	0	0	0	0	0	0	0	0	0	0	0	0	0	0	0	0
OTU_412	PMMR1	0	0	0	0	0	0	0	0	0	0	0	0	0	0	0	0	0	0	0	0	0	0	0	0	0	0	0	0	0	0	0	0	0	0	0	0	0	0	0	0	0	0	0	0	0	0	0	0
OTU_155	Porphyrobacter	0.0219998	0	0	0.0278319	0	0	0.0667668	0	0	0	0	0	0	0	0	0	0	0	0	0	0	0	0	0	0	0	0	0	0	0	0	0	0	0.00657333	0	0	0	0	0	0	0	0	0	0	0	0	0	0
OTU_405	Porphyromonas	0	0	0	0	0	0	0	0	0	0	0	0	0	0	0	0	0	0	0	0	0	0	0	0	0	0	0	0	0	0	0	0	0	0	0	0	0	0	0	0	0	0	0	0	0	0	0	0
OTU_430	Porphyromonas	0	0	0	0	0	0	0	0	0	0	0	0	0	0	0	0	0	0	0	0	0	0	0	0	0	0	0	0	0	0	0	0	0	0	0	0	0	0	0	0	0	0	0	0	0	0	0	0
OTU_565	Porphyromonas	0	0	0	0	0	0	0.0166917	0.0223095	0.0433163	0	0	0	0	0	0	0	0	0	0	0	0	0	0	0	0	0	0	0	0	0	0	0	0	0	0	0	0	0	0	0	0	0	0.00767666	0.00769971	0.00873007	0	0	0
OTU_78	Porphyromonas	0	0	0	0	0	0	0	0	0	0	0	0	0	0	0	0	0	0	0	0	0	0	0	0	0	0	0	0	0	0	0	0	0	0	0	0	0	0	0	0	0	0	0	0	0	0	0	0
OTU_87	Porphyromonas	0	0	0	0	0	0	0	0	0	0	0	0	0	0	0	0	0	0	0	0	0	0	0	0	0	0	0	0	0	0	0	0	0	0	0	0	0	0	0	0	0	0	0	0	0	0	0	0
		0	0	0	0	0	0	0.0166917	0.0223095	0.0433163	0	0	0	0	0	0	0	0	0	0	0	0	0	0	0	0	0	0	0	0	0	0	0	0	0	0	0	0	0	0	0	0	0	0.00767666	0.00769971	0.00873007	0	0	0
OTU_106	Prevotella	0	0	0	0	0	0	0	0	0	0	0	0	0	0	0	0	0	0	0	0	0	0	0	0	0	0	0	0	0	0	0	0	0	0	0	0	0	0	0	0	0	0	0	0	0	0	0	0
OTU_108	Prevotella	0	0	0	0	0	0	0	0	0	0	0	0	0	0	0	0	0	0	0	0	0	0	0	0	0	0	0	0	0	0	0	0	0	0	0	0	0	0	0	0	0	0	0	0	0	0	0	0
OTU_1281	Prevotella	0	0	0	0	0	0	0	0	0	0	0	0	0	0	0	0	0	0	0	0	0	0	0	0	0	0	0	0	0	0	0	0	0	0	0	0	0	0	0	0	0	0	0	0	0	0	0	0
OTU_67	Prevotella	0	0	0	0	0	0	0	0	0	0	0	0	0	0	0	0	0	0	0	0	0	0	0	0	0	0	0	0	0	0	0	0	0	0	0	0	0	0	0	0	0	0	0	0	0	0	0	0
OTU_740	Prevotella	0	0	0	0	0	0	0	0	0	0	0	0	0	0	0	0	0	0	0	0	0	0	0	0	0	0	0	0	0	0	0	0	0	0	0	0	0	0	0	0	0	0	0	0	0	0	0	0
OTU_763	Prevotella	0	0	0	0	0	0	0	0	0	0	0	0	0	0	0	0	0	0	0	0	0	0	0	0	0	0	0	0	0	0	0	0	0	0	0	0	0	0	0	0	0	0	0	0	0	0.00856678	0.00856898	0
		0	0	0	0	0	0	0	0	0	0	0	0	0	0	0	0	0	0	0	0	0	0	0	0	0	0	0	0	0	0	0	0	0	0	0	0	0	0	0	0	0	0	0	0	0	0.00856678	0.00856898	0
OTU_298	Prevotella 2	0	0	0	0	0	0	0	0	0	0	0	0	0	0	0	0	0	0	0	0	0	0	0	0	0	0	0	0	0	0	0	0	0	0	0	0	0	0	0	0	0	0	0	0	0	0	0	0
OTU_1282	Prevotella 6	0	0	0	0	0	0	0	0	0	0	0	0	0	0	0	0	0	0	0	0	0	0	0	0	0	0	0	0	0	0	0	0	0	0	0	0	0	0	0	0	0	0	0	0	0	0	0	0
OTU_653	Prevotella 7	0	0	0	0	0	0	0	0	0	0	0	0	0	0	0	0	0	0	0	0	0	0	0	0	0	0	0	0	0	0	0	0	0	0	0	0	0	0	0	0	0	0	0	0	0	0	0	0
OTU_77	Prevotella 7	0	0	0	0	0	0	0.0166917	0.0223095	0	0	0	0	0	0	0	0	0	0	0	0	0	0	0	0	0	0	0	0	0	0	0	0	0	0	0	0	0	0	0	0	0	0	0.00383833	0.00384986	0	0	0	0
		0	0	0	0	0	0	0.0166917	0.0223095	0	0	0	0	0	0	0	0	0	0	0	0	0	0	0	0	0	0	0	0	0	0	0	0	0	0	0	0	0	0	0	0	0	0	0.00383833	0.00384986	0	0	0	0
OTU_1003	Prevotella 9	0	0	0	0	0	0	0	0	0	0	0	0	0	0	0	0	0	0	0	0	0	0	0	0	0	0	0	0	0	0	0	0	0	0	0	0	0	0	0	0	0	0	0.00383833	0.00384986	0.00436504	0.00856678	0.00856898	0.0223213
OTU_176	Prevotella 9	0	0	0	0	0	0	0	0	0	0	0	0	0	0	0	0	0	0	0	0	0	0	0	0	0	0	0	0	0	0	0	0	0	0	0	0	0	0	0	0	0	0	0	0	0	0	0	0
OTU_806	Prevotella 9	0	0	0	0.0139159	0.0174675	0	0	0	0	0	0	0	0	0	0	0	0	0	0	0	0	0	0	0	0	0	0	0	0	0	0	0	0	0	0	0	0	0	0	0	0	0	0	0	0	0	0	0
		0	0	0	0.0139159	0.0174675	0	0	0	0	0	0	0	0	0	0	0	0	0	0	0	0	0	0	0	0	0	0	0	0	0	0	0	0	0	0	0	0	0	0	0	0	0	0.00383833	0.00384986	0.00436504	0.00856678	0.00856898	0.0223213
OTU_414	Providencia	0	0	0	0	0	0	0	0	0	0	0	0	0	0	0	0	0	0	0	0	0	0	0	0	0	0	0	0	0	0	0	0	0	0	0	0	0	0	0	0	0	0	0	0	0	0	0	0
OTU_193	Pseudoclavibacter	0	0	0	0	0	0	0	0	0	0	0	0	0	0	0	0	0	0	0	0	0	0	0	0	0	0	0	0	0	0	0	0	0	0	0	0	0	0	0	0	0	0	0	0	0	0	0	0
OTU_1042	Pseudomonas	0	0	0	0	0	0	0	0	0	0	0	0	0	0	0	0	0	0	0	0	0	0	0	0	0	0	0	0	0	0	0	0	0	0	0	0	0	0	0	0	0	0	0	0	0	0	0	0
OTU_11	Pseudomonas	0.0219998	0	0	0	0	0	0	0	0	0.0340716	0	0	0	0	0	0	0	0	0.00295186	0	0	0.00824776	0	0	0	0	0	0	0	0	0	0	0	0	0	0	0	0	0	0	0	0	0	0	0	0	0	0
OTU_125	Pseudomonas	0	0	0	0	0	0	0	0	0	0	0	0	0	0	0	0	0	0	0	0	0	0	0	0	0	0	0	0	0	0	0	0	0	0	0	0	0	0	0	0	0	0	0	0	0	0	0	0
OTU_1251	Pseudomonas	0	0	0	0	0	0	0	0	0	0.0170358	0.0236457	0.0407913	0	0	0	0	0	0	0	0	0	0	0	0	0	0	0	0	0	0	0	0	0	0	0	0	0	0	0	0	0	0	0	0	0	0	0	0
OTU_1276	Pseudomonas	0	0	0	0	0	0	0	0	0	0.0170358	0.0236457	0	0	0	0	0	0	0	0	0	0	0	0	0	0	0	0	0	0	0	0	0	0	0	0	0	0	0	0	0	0	0	0	0	0	0	0	0
OTU_144	Pseudomonas	0	0	0	0.0278319	0	0	0	0	0	0.272572	0	0	0	0	0	0	0	0	0	0	0	0	0	0	0	0	0	0	0	0	0	0	0	0.00657333	0	0	0	0	0	0	0	0	0	0	0	0	0	0
OTU_184	Pseudomonas	0	0	0	0.0139159	0	0	0	0	0	0	0	0	0	0	0	0	0	0	0	0	0	0	0	0	0	0	0	0	0	0	0	0	0	0	0	0	0	0	0	0	0	0	0	0	0	0	0	0
OTU_415	Pseudomonas	0	0	0	0	0	0	0	0	0	0	0	0	0	0	0	0	0	0	0	0	0	0	0	0	0	0	0	0	0	0	0	0	0	0	0	0	0	0	0	0	0	0	0	0	0	0	0	0
OTU_49	Pseudomonas	0.0109999	0	0	0	0	0	0.216992	0	0	0.357751	0	0	0	0	0	0	0	0	0	0	0	0	0	0	0	0	0	0	0	0	0	0	0	0	0	0	0.0115768	0	0	0	0	0	0	0	0	0	0	0
OTU_68	Pseudomonas	0.0439996	0	0	0.0417478	0	0	0.0166917	0	0	1.3799	0	0	0	0	0	0	0	0	0	0	0	0	0	0	0	0	0	0	0	0	0	0	0	0.00657333	0	0	0	0	0	0	0	0	0	0	0	0	0	0
OTU_81	Pseudomonas	0.0219998	0	0	0.0556638	0	0	0.0333834	0	0	0.289608	0	0	0	0	0	0	0	0	0.00590371	0	0	0.00824776	0	0	0	0	0	0	0	0	0	0	0	0.00657333	0	0	0.0115768	0	0	0.0424538	0	0	0	0	0	0	0	0
OTU_860	Pseudomonas	0.0879991	0	0	0.0974116	0	0	0.133534	0	0	3.9523	0	0	0	0	0	0	0	0	0	0	0	0.00412388	0	0	0	0	0	0	0	0	0	0	0	0.01972	0	0	0.0115768	0	0	0	0	0	0	0	0	0.00856678	0	0
		0.186998	0	0	0.236571	0	0	0.400601	0	0	6.32027	0.0472914	0.0407913	0	0	0	0	0	0	0.00885557	0	0	0.0206194	0	0	0	0	0	0	0	0	0	0	0	0.03944	0	0	0.0347303	0	0	0.0424538	0	0	0	0	0	0.00856678	0	0
OTU_622	Pseudonocardia	0	0	0	0	0	0	0	0	0	0	0	0	0	0	0	0	0	0	0	0	0	0	0	0	0	0	0	0	0	0	0	0	0	0	0	0	0	0	0	0	0	0	0	0	0	0	0	0
OTU_32	Pseudoxanthomonas	0	0	0	0	0	0	1.35203	0	0	1.46508	0	0	0	0	0	0	0	0	0	0	0	0	0	0	0	0	0	0	0	0	0	0	0	0	0	0	0.138921	0	0	0	0	0	0	0	0	0	0	0
OTU_104	Psychrobacter	0	0	0	0	0	0	0	0	0	0	0	0	0	0	0	0	0	0	0	0	0	0	0	0	0	0	0	0	0	0	0	0	0	0	0	0	0	0	0	0	0	0	0	0	0	0	0	0
OTU_1371	Psychrobacter	0	0	0	0	0	0	0	0	0	0	0	0	0	0	0	0	0	0	0	0	0	0	0	0	0	0	0	0	0	0	0	0	0	0.0460133	0.0464037	0.0476365	0.0578838	0.0592066	0.0610332	0	0	0	0.00383833	0.00384986	0.00436504	0	0	0
OTU_578	Psychrobacter	0	0	0	0	0	0	0	0	0	0	0	0	0	0	0	0	0	0	0	0	0	0	0	0	0	0	0	0	0	0	0	0	0	0	0	0	0	0	0	0	0	0	0	0	0	0	0	0
OTU_741	Psychrobacter	0	0	0	0	0	0	0	0	0	0	0	0	0	0	0	0	0	0	0	0	0	0	0	0	0	0	0	0	0	0	0	0	0	0	0	0	0	0	0	0	0	0	0	0	0	0	0	0
		0	0	0	0	0	0	0	0	0	0	0	0	0	0	0	0	0	0	0	0	0	0	0	0	0	0	0	0	0	0	0	0	0	0.0460133	0.0464037	0.0476365	0.0578838	0.0592066	0.0610332	0	0	0	0.00383833	0.00384986	0.00436504	0	0	0
OTU_296	Rhabdobacter	0.0109999	0.014176	0.0266903	0	0	0	0.0333834	0.0446189	0.0866325	0.0340716	0.0472914	0.109056	0	0	0	0	0	0	0	0	0	0	0	0	0	0	0	0	0	0	0	0	0	0.00657333	0.0066291	0.00680522	0	0	0	0	0	0	0	0	0	0	0	0
OTU_302	Rheinheimera	0	0	0	0	0	0	0	0	0	0	0	0	0	0	0	0	0	0	0	0	0	0	0	0	0	0	0	0	0	0	0	0	0	0	0	0	0	0	0	0	0	0	0.011515	0.0115496	0.0130951	0	0	0
OTU_55	Rheinheimera	0	0	0	0.0278319	0.0349351	0	0	0	0	0	0	0	0	0	0	0	0	0	0.0915075	0.0921741	0	0.160831	0.162	0	0.909091	0.930417	0	0	0	0	0	0	0	0	0	0	0.0115768	0.0118413	0	0	0	0	0.0652516	0.0654475	0	0	0	0
OTU_689	Rheinheimera	0	0	0	0	0	0	0	0	0	0	0	0	0	0	0	0	0	0	0.00590371	0.00594672	0.00660688	0	0	0	0	0	0	0	0	0	0	0	0	0	0	0	0	0	0	0	0	0	0	0	0	0	0	0
OTU_850	Rheinheimera	0	0	0	0	0	0	0	0	0	0	0	0	0	0	0	0	0	0	0	0	0	0	0	0	0	0	0	0	0	0	0	0	0	0	0	0	0	0	0	0	0	0	0	0	0	0	0	0
		0	0	0	0.0278319	0.0349351	0	0	0	0	0	0	0	0	0	0	0	0	0	0.0974112	0.0981208	0.00660688	0.160831	0.162	0	0.909091	0.930417	0	0	0	0	0	0	0	0	0	0	0.0115768	0.0118413	0	0	0	0	0.0767666	0.0769971	0.0130951	0	0	0
OTU_250	Rhodobacter	0	0	0	0	0	0	0.0166917	0	0	0.0170358	0	0	0	0	0	0	0	0	0	0	0	0	0	0	0	0	0	0	0	0	0	0	0	0.0131467	0	0	0.0115768	0	0	0	0	0	0	0	0	0	0	0
OTU_26	Rhodobacter	0.0219998	0.028352	0	0	0	0	0	0	0	0	0	0	0	0	0	0	0	0	0	0	0	0	0	0	0	0	0	0	0	0	0	0	0	0	0	0	0	0	0	0	0	0	0	0	0	0	0	0
		0.0219998	0.028352	0	0	0	0	0.0166917	0	0	0.0170358	0	0	0	0	0	0	0	0	0	0	0	0	0	0	0	0	0	0	0	0	0	0	0	0.0131467	0	0	0.0115768	0	0	0	0	0	0	0	0	0	0	0
OTU_62	Rhodobaculum	0	0	0	0	0	0	0	0	0	0	0	0	0	0	0	0	0	0	0	0	0	0	0	0	0	0	0	0	0	0	0	0	0	0	0	0	0	0	0	0	0	0	0	0	0	0	0	0
OTU_895	Rhodococcus	0	0	0	0	0	0	0	0	0	0	0	0	0	0	0	0	0	0	0	0	0	0	0	0	0	0	0	0	0	0	0	0	0	0	0	0	0	0	0	0	0	0	0	0	0	0	0	0
OTU_352	Romboutsia	0	0	0	0	0	0	0	0	0	0	0	0	0	0	0	0	0	0	0	0	0	0	0	0	0	0	0	0	0	0	0	0	0	0	0	0	0	0	0	0	0	0	0	0	0	0	0	0
OTU_605	Roseburia	0.0219998	0.028352	0.0533805	0	0	0	0	0	0	0	0	0	0	0	0	0	0	0	0	0	0	0	0	0	0	0	0	0	0	0	0	0	0	0	0	0	0	0	0	0	0	0	0	0	0	0	0	0
OTU_214	Roseomonas	0.0659993	0.0850559	0	0.0139159	0.0174675	0	0.0500751	0.0669284	0	0.0340716	0.0472914	0	0	0	0	0	0	0	0	0	0	0	0	0	0	0	0	0	0	0	0	0	0	0	0	0	0	0	0	0	0	0	0.00383833	0.00384986	0	0	0	0
OTU_375	Roseomonas	0	0	0	0	0	0	0	0	0	0	0	0	0	0	0	0	0	0	0	0	0	0	0	0	0	0	0	0	0	0	0	0	0	0	0	0	0	0	0	0	0	0	0	0	0	0	0	0
OTU_597	Roseomonas	0	0	0	0	0	0	0.0333834	0.0446189	0.0866325	0.0170358	0.0236457	0.054528	0	0	0	0	0	0	0	0	0	0	0	0	0	0	0	0	0	0	0	0	0	0	0	0	0	0	0	0	0	0	0	0	0	0	0	0
OTU_851	Roseomonas	0	0	0	0	0	0	0	0	0	0	0	0	0	0	0	0	0	0	0	0	0	0	0	0	0	0	0	0	0	0	0	0	0	0	0	0	0	0	0	0	0	0	0	0	0	0	0	0
OTU_867	Roseomonas	0	0	0	0	0	0	0	0	0	0	0	0	0	0	0	0	0	0	0	0	0	0	0	0	0	0	0	0	0	0	0	0	0	0	0	0	0	0	0	0	0	0	0	0	0	0	0	0
		0.0659993	0.0850559	0	0.0139159	0.0174675	0	0.0834585	0.111547	0.0866325	0.0511073	0.0709371	0.054528	0	0	0	0	0	0	0	0	0	0	0	0	0	0	0	0	0	0	0	0	0	0	0	0	0	0	0	0	0	0	0.00383833	0.00384986	0	0	0	0
OTU_132	Rothia	3.86096	4.97577	8.64956	3.25633	4.08741	6.87103	2.33684	3.12333	5.29559	1.83986	2.55373	4.94092	0	0	0	0	0	0	0	0	0	0	0	0	0	0	0	0	0	0	0	0	0	0	0	0	0	0	0	1.27361	1.28315	3.58269	0.00767666	0.00769971	0	3.59805	3.59897	8.60317
OTU_1421	Rothia	0	0	0	0	0	0	0	0	0	0	0	0	0	0	0	0	0	0	0	0	0	0	0	0	0	0	0	0	0	0	0	0	0	0	0	0	0	0	0	0	0	0	0	0	0	0	0	0
OTU_365	Rothia	0	0	0	0	0	0	0	0	0	0	0	0	0	0	0	0	0	0	0	0	0	0	0	0	0	0	0	0	0	0	0	0	0	0	0	0	0	0	0	0	0	0	0	0	0	0	0	0
		3.86096	4.97577	8.64956	3.25633	4.08741	6.87103	2.33684	3.12333	5.29559	1.83986	2.55373	4.94092	0	0	0	0	0	0	0	0	0	0	0	0	0	0	0	0	0	0	0	0	0	0	0	0	0	0	0	1.27361	1.28315	3.58269	0.00767666	0.00769971	0	3.59805	3.59897	8.60317
OTU_127	Rubellimicrobium	0.0109999	0.014176	0	0.0139159	0.0174675	0	0.0166917	0.0223095	0	0.0170358	0.0236457	0	0	0	0	0	0	0	0	0	0	0	0	0	0	0	0	0	0	0	0	0	0	0	0	0	0	0	0	0	0	0	0	0	0	0	0	0
OTU_1502	Rubellimicrobium	0	0	0	0	0	0	0	0	0	0	0	0	0	0	0	0	0	0	0	0	0	0	0	0	0	0	0	0	0	0	0	0	0	0	0	0	0	0	0	0	0	0	0	0	0	0	0	0
OTU_251	Rubellimicrobium	0.0109999	0.014176	0.0266903	0	0	0	0	0	0	0	0	0	0	0	0	0	0	0	0	0	0	0	0	0	0	0	0	0	0	0	0	0	0	0	0	0	0	0	0	0	0	0	0	0	0	0	0	0
OTU_446	Rubellimicrobium	0.0219998	0.028352	0.0533805	0.0278319	0.0349351	0.0646034	0	0	0	0.0170358	0.0236457	0.054528	0	0	0	0	0	0	0	0	0	0	0	0	0	0	0	0	0	0	0	0	0	0	0	0	0	0	0	0	0	0	0	0	0	0	0	0
OTU_450	Rubellimicrobium	0.0219998	0.028352	0.0533805	0	0	0	0	0	0	0	0	0	0	0	0	0	0	0	0	0	0	0	0	0	0	0	0	0	0	0	0	0	0	0	0	0	0	0	0	0	0	0	0	0	0	0	0	0
OTU_498	Rubellimicrobium	0	0	0	0	0	0	0	0	0	0	0	0	0	0	0	0	0	0	0	0	0	0	0	0	0	0	0	0	0	0	0	0	0	0	0	0	0	0	0	0	0	0	0	0	0	0	0	0
OTU_499	Rubellimicrobium	0.0439996	0.0567039	0.106761	0.0278319	0.0349351	0.0646034	0	0	0	0	0	0	0	0	0	0	0	0	0	0	0	0	0	0	0	0	0	0	0	0	0	0	0	0	0	0	0	0	0	0	0	0	0	0	0	0	0	0
OTU_586	Rubellimicrobium	0.0109999	0	0	0	0	0	0.10015	0	0	0.0340716	0	0	0	0	0	0	0	0	0	0	0	0	0	0	0	0	0	0	0	0	0	0	0	0	0	0	0	0	0	0	0	0	0	0	0	0	0	0
		0.120999	0.14176	0.240212	0.0695797	0.0873377	0.129207	0.116842	0.0223095	0	0.0681431	0.0472914	0.054528	0	0	0	0	0	0	0	0	0	0	0	0	0	0	0	0	0	0	0	0	0	0	0	0	0	0	0	0	0	0	0	0	0	0	0	0
OTU_350	Rubritepida	0	0	0	0	0	0	0	0	0	0	0	0	0	0	0	0	0	0	0	0	0	0	0	0	0	0	0	0	0	0	0	0	0	0	0	0	0	0	0	0	0	0	0	0	0	0	0	0
OTU_646	Rubritepida	0	0	0	0	0	0	0	0	0	0	0	0	0	0	0	0	0	0	0	0	0	0	0	0	0	0	0	0	0	0	0	0	0	0	0	0	0	0	0	0	0	0	0	0	0	0	0	0
		0	0	0	0	0	0	0	0	0	0	0	0	0	0	0	0	0	0	0	0	0	0	0	0	0	0	0	0	0	0	0	0	0	0	0	0	0	0	0	0	0	0	0	0	0	0	0	0
OTU_789	Ruminococcaceae UCG-003	0	0	0	0	0	0	0	0	0	0	0	0	0	0	0	0	0	0	0	0	0	0	0	0	0	0	0	0	0	0	0	0	0	0	0	0	0	0	0	0	0	0	0	0	0	0.00856678	0.00856898	0.0223213
OTU_139	Ruminococcus 2	0	0	0	0	0	0	0	0	0	0	0	0	0	0	0	0	0	0	0	0	0	0	0	0	0	0	0	0	0	0	0	0	0	0	0	0	0	0	0	0	0	0	0	0	0	0	0	0
OTU_101	Salinarimonas	0.153998	0.198464	0	0.222655	0.279481	0	0.0834585	0.111547	0	0.0851789	0.118228	0	0	0	0	0	0	0	0	0	0	0	0	0	0	0	0	0	0	0	0	0	0	0.00657333	0.0066291	0	0	0	0	0.0212269	0.0213858	0	0	0	0	0	0	0
OTU_5	Salmonella	0	0	0	0.0139159	0	0	0	0	0	1.10733	0	0	92.4022	91.4143	99.4149	63.2541	58.2517	99.7675	0.020663	0	0	0.0329911	0	0	0	0	0	16.3865	4.91639	7.16472	17.931	6.67286	9.98062	0.00657333	0	0	0	0	0	0	0	0	0.00383833	0	0	0	0	0
OTU_590	Sandaracinobacter	0	0	0	0	0	0	0	0	0	0	0	0	0	0	0	0	0	0	0	0	0	0	0	0	0	0	0	0	0	0	0	0	0	0	0	0	0	0	0	0	0	0	0	0	0	0	0	0
OTU_580	Sediminibacterium	0	0	0	0	0	0	0	0	0	0	0	0	0	0	0	0	0	0	0	0	0	0	0	0	0	0	0	0	0	0	0	0	0	0	0	0	0	0	0	0	0	0	0	0	0	0	0	0
OTU_462	Serratia	0	0	0	0.0278319	0.0349351	0	0	0	0	0	0	0	0.0476054	0.0541682	0	0.087007	0.0990078	0	0.00295186	0.00297336	0	0.00412388	0.00415386	0	0	0	0	0	0	0	0.0255428	0.0290467	0	0	0	0	0	0	0	0	0	0	0	0	0	0	0	0
OTU_150	Shewanella	0	0	0	0	0	0	0	0	0	0	0	0	0	0	0	0	0	0	0	0	0	0	0	0	0	0	0	0	0	0	0	0	0	0	0	0	0	0	0	0	0	0	0	0	0	0	0	0
OTU_223	Skermanella	0	0	0	0.0695797	0.0873377	0	0.0500751	0.0669284	0	0.0851789	0.118228	0	0	0	0	0	0	0	0	0	0	0	0	0	0	0	0	0	0	0	0	0	0	0	0	0	0.0231535	0.0236827	0	0	0	0	0	0	0	0	0	0
OTU_227	Skermanella	0	0	0	0	0	0	0	0	0	0	0	0	0	0	0	0	0	0	0	0	0	0	0	0	0	0	0	0	0	0	0	0	0	0	0	0	0	0	0	0	0	0	0	0	0	0	0	0
		0	0	0	0.0695797	0.0873377	0	0.0500751	0.0669284	0	0.0851789	0.118228	0	0	0	0	0	0	0	0	0	0	0	0	0	0	0	0	0	0	0	0	0	0	0	0	0	0.0231535	0.0236827	0	0	0	0	0	0	0	0	0	0
OTU_30	Sneathia	0	0	0	0	0	0	0	0	0	0	0	0	0	0	0	0	0	0	0	0	0	0	0	0	0	0	0	0	0	0	0	0	0	0	0	0	0	0	0	0	0	0	0	0	0	0	0	0
OTU_225	Solirubrobacter	0	0	0	0	0	0	0	0	0	0	0	0	0	0	0	0	0	0	0	0	0	0	0	0	0	0	0	0	0	0	0	0	0	0	0	0	0	0	0	0	0	0	0	0	0	0	0	0
OTU_147	Sphingoaurantiacus	0.0549995	0.0708799	0	0.0556638	0.0698702	0	0.116842	0.156166	0	0.0340716	0.0472914	0	0	0	0	0	0	0	0	0	0	0	0	0	0	0	0	0	0	0	0	0	0	0.0131467	0.0132582	0	0	0	0	0	0	0	0	0	0	0	0	0
OTU_1488	Sphingobium	0	0	0	0	0	0	0	0	0	0	0	0	0	0	0	0	0	0	0	0	0	0	0	0	0	0	0	0	0	0	0	0	0	0	0	0	0	0	0	0	0	0	0	0	0	0	0	0
OTU_85	Sphingobium	0	0	0	0	0	0	0	0	0	0	0	0	0	0	0	0	0	0	0	0	0	0	0	0	0	0	0	0	0	0	0	0	0	0	0	0	0	0	0	0	0	0	0	0	0	0	0	0
		0	0	0	0	0	0	0	0	0	0	0	0	0	0	0	0	0	0	0	0	0	0	0	0	0	0	0	0	0	0	0	0	0	0	0	0	0	0	0	0	0	0	0	0	0	0	0	0
OTU_148	Sphingomonas	0.0219998	0.028352	0	0.0556638	0.0698702	0	0.133534	0.178476	0	0.0170358	0.0236457	0	0	0	0	0	0	0	0	0	0	0	0	0	0	0	0	0	0	0	0	0	0	0	0	0	0	0	0	0	0	0	0	0	0	0	0	0
OTU_1490	Sphingomonas	0	0	0	0	0	0	0	0	0	0.0170358	0.0236457	0	0	0	0	0	0	0	0	0	0	0	0	0	0	0	0	0	0	0	0	0	0	0	0	0	0	0	0	0	0	0	0	0	0	0	0	0
OTU_377	Sphingomonas	0.0329997	0.042528	0	0.0278319	0.0349351	0	0	0	0	0.0340716	0.0472914	0	0	0	0	0	0	0	0	0	0	0	0	0	0	0	0	0	0	0	0	0	0	0.00657333	0.0066291	0	0	0	0	0	0	0	0	0	0	0	0	0
OTU_471	Sphingomonas	0	0	0	0	0	0	0.0166917	0	0	0.0170358	0	0	0	0	0	0	0	0	0	0	0	0	0	0	0	0	0	0	0	0	0	0	0	0	0	0	0	0	0	0	0	0	0	0	0	0	0	0
OTU_636	Sphingomonas	0	0	0	0	0	0	0.0166917	0	0	0.0340716	0	0	0	0	0	0	0	0	0	0	0	0	0	0	0	0	0	0	0	0	0	0	0	0	0	0	0	0	0	0	0	0	0	0	0	0	0	0
OTU_92	Sphingomonas	0.252997	0.326048	0	0.389647	0.489091	0	0.383909	0.513118	0	0.391823	0.543851	0	0.00476054	0.00541682	0	0	0	0	0	0	0	0.0164955	0.0166154	0	0	0	0	0	0	0	0	0	0	0.0131467	0.0132582	0	0.0231535	0.0236827	0	0	0	0	0	0	0	0	0	0
OTU_95	Sphingomonas	0.0219998	0.028352	0	0	0	0	0	0	0	0	0	0	0	0	0	0	0	0	0	0	0	0	0	0	0	0	0	0	0	0	0	0	0	0	0	0	0	0	0	0	0	0	0	0	0	0	0	0
		0.329997	0.42528	0	0.473142	0.593897	0	0.550826	0.691594	0	0.511073	0.638434	0	0.00476054	0.00541682	0	0	0	0	0	0	0	0.0164955	0.0166154	0	0	0	0	0	0	0	0	0	0	0.01972	0.0198873	0	0.0231535	0.0236827	0	0	0	0	0	0	0	0	0	0
OTU_105	Sphingopyxis	0	0	0	0	0	0	0.0166917	0.0223095	0	0	0	0	0	0	0	0	0	0	0	0	0	0	0	0	0	0	0	0	0	0	0	0	0	0	0	0	0	0	0	0	0	0	0	0	0	0	0	0
OTU_831	Sphingopyxis	0	0	0	0	0	0	0.0333834	0.0446189	0.0866325	0.0340716	0.0472914	0.109056	0	0	0	0	0	0	0	0	0	0	0	0	0	0	0	0	0	0	0	0	0	0	0	0	0	0	0	0	0	0	0	0	0	0	0	0
		0	0	0	0	0	0	0.0500751	0.0669284	0.0866325	0.0340716	0.0472914	0.109056	0	0	0	0	0	0	0	0	0	0	0	0	0	0	0	0	0	0	0	0	0	0	0	0	0	0	0	0	0	0	0	0	0	0	0	0
OTU_1184	Staphylococcus	0	0	0	0	0	0	0	0	0	0	0	0	0.00476054	0.00541682	0.0058909	0	0	0	0	0	0	0	0	0	0	0	0	0	0	0	0	0	0	0	0	0	0	0	0	0	0	0	0	0	0	0	0	0
OTU_6	Staphylococcus	0.615994	0.793855	0	0.681881	0.85591	0	0.801202	1.07085	0	0.511073	0.709371	0	6.49814	7.39396	0	36.1659	41.1543	0	0.141689	0.142721	0	0.197946	0.199385	0	0	0	0	16.2444	18.4728	0	17.8033	20.2456	0	0.144613	0.14584	0	0.324149	0.331557	0	63.0015	63.4731	0	1.93452	1.94033	0	46.9631	46.9751	0
		0.615994	0.793855	0	0.681881	0.85591	0	0.801202	1.07085	0	0.511073	0.709371	0	6.5029	7.39938	0.0058909	36.1659	41.1543	0	0.141689	0.142721	0	0.197946	0.199385	0	0	0	0	16.2444	18.4728	0	17.8033	20.2456	0	0.144613	0.14584	0	0.324149	0.331557	0	63.0015	63.4731	0	1.93452	1.94033	0	46.9631	46.9751	0
OTU_435	Stenotrophomonas	0	0	0	0	0	0	0	0	0	0.732538	1.01676	0.0656579	0	0	0	0	0	0	0	0	0	0	0	0	0	0	0	0	0	0	0	0	0	0	0	0	0	0	0	0	0	0	0	0	0	0	0	0
OTU_56	Stenotrophomonas	0	0	0	0	0	0	0.0333834	0.0446189	0	0.102215	0.141874	0	0	0	0	0	0	0	0	0	0	0	0	0	0	0	0	0	0	0	0	0	0	0	0	0	0	0	0	0	0	0	0	0	0	0	0	0
		0	0	0	0	0	0	0.0333834	0.0446189	0	0.834753	1.15864	0.0656579	0	0	0	0	0	0	0	0	0	0	0	0	0	0	0	0	0	0	0	0	0	0	0	0	0	0	0	0	0	0	0	0	0	0	0	0
OTU_814	Stomatobaculum	0	0	0	0	0	0	0	0	0	0	0	0	0	0	0	0	0	0	0	0	0	0	0	0	0	0	0	0	0	0	0	0	0	0	0	0	0	0	0	0	0	0	0	0	0	0	0	0
OTU_100	Streptobacillus	0	0	0	0	0	0	0	0	0	0	0	0	0	0	0	0	0	0	0	0	0	0	0	0	0	0	0	0	0	0	0	0	0	0	0	0	0	0	0	0	0	0	0	0	0	0	0	0
OTU_1419	Streptobacillus	0	0	0	0	0	0	0	0	0	0	0	0	0	0	0	0	0	0	0	0	0	0	0	0	0	0	0	0	0	0	0	0	0	0	0	0	0	0	0	0	0	0	0	0	0	0	0	0
OTU_54	Streptobacillus	0	0	0	0	0	0	0	0	0	0	0	0	0	0	0	0	0	0	0	0	0	0	0	0	0	0	0	0	0	0	0	0	0	0	0	0	0	0	0	0	0	0	0	0	0	0	0	0
OTU_808	Streptobacillus	0	0	0	0	0	0	0	0	0	0	0	0	0	0	0	0	0	0	0	0	0	0	0	0	0	0	0	0	0	0	0	0	0	0	0	0	0	0	0	0	0	0	0	0	0	0	0	0
		0	0	0	0	0	0	0	0	0	0	0	0	0	0	0	0	0	0	0	0	0	0	0	0	0	0	0	0	0	0	0	0	0	0	0	0	0	0	0	0	0	0	0	0	0	0	0	0
OTU_1170	Streptococcus	0.0549995	0.0708799	0.111078	0.0974116	0.122273	0.204708	0	0	0	0.0170358	0.0236457	0.025014	0	0	0	0	0	0	0	0	0	0	0	0	0	0	0	0	0	0	0	0	0	0	0	0	0	0	0	0	0	0	0	0	0	0.00856678	0.00856898	0
OTU_1211	Streptococcus	0.263997	0.340224	0.618193	0.208739	0.262013	0.463122	0.333834	0.446189	0.842396	0.238501	0.33104	0.733878	0	0	0	0	0	0	0.00295186	0.00297336	0	0	0	0	0	0	0	0	0	0	0	0	0	0	0	0	0	0	0	0.0212269	0.0213858	0.0440084	0	0	0	0.0257003	0.0257069	0.0429385
OTU_1390	Streptococcus	0	0	0	0	0	0	0	0	0	0	0	0	0	0	0	0	0	0	0	0	0	0	0	0	0	0	0	0	0	0	0	0	0	0	0	0	0	0	0	0	0	0	0	0	0	0	0	0
OTU_159	Streptococcus	0.0329997	0.042528	0	0.0974116	0.122273	0	0.0166917	0.0223095	0	0.0170358	0.0236457	0	0.0142816	0.0162505	0	0	0	0	0.0678927	0.0683873	0	0.0577343	0.058154	0	0	0	0	0	0	0	0.0255428	0.0290467	0	0	0	0	0.0115768	0.0118413	0	1.76183	1.77502	0	0	0	0	2.8356	2.83633	0
OTU_23	Streptococcus	0.0329997	0	0	0.0278319	0	0	0.150225	0	0	0.11925	0	0	0	0	0	0.0290023	0	0	0	0	0	0	0	0	0	0	0	0	0	0	0	0	0	0	0	0	0.0115768	0	0	0	0	0	0	0	0	0.0171336	0	0
OTU_71	Streptococcus	0	0	0	0	0	0	0.0166917	0.0223095	0.0433163	0.0170358	0.0236457	0.054528	0	0	0	0	0	0	0	0	0	0	0	0	0	0	0	0	0	0	0	0	0	0	0	0	0	0	0	0	0	0	0	0	0	0	0	0
OTU_8	Streptococcus	66.4063	85.5804	85.3038	68.9674	86.5692	87.5497	65.0476	86.94	87.7073	56.4225	78.3145	80.5719	0.209464	0.23834	0	0.116009	0.13201	0	0.118074	0.118934	0	0.111345	0.112154	0	0	0	0	0.0473597	0.0538565	0	0.0510856	0.0580935	0	0.0525866	0.0530328	0	0.0810373	0.0828893	0	4.47888	4.5124	0	0.034545	0.0346487	0	9.34635	9.34876	0
		66.7913	86.034	86.033	69.3988	87.0757	88.2175	65.565	87.4308	88.593	56.8313	78.7165	81.3853	0.223746	0.254591	0	0.145012	0.13201	0	0.188919	0.190295	0	0.169079	0.170308	0	0	0	0	0.0473597	0.0538565	0	0.0766284	0.0871402	0	0.0525866	0.0530328	0	0.104191	0.0947306	0	6.26194	6.30881	0.0440084	0.034545	0.0346487	0	12.2334	12.2194	0.0429385
OTU_898	Streptomyces	0	0	0	0	0	0	0	0	0	0	0	0	0	0	0	0	0	0	0	0	0	0	0	0	0	0	0	0	0	0	0	0	0	0	0	0	0	0	0	0	0	0	0	0	0	0	0	0
OTU_311	Subdoligranulum	0	0	0	0	0	0	0	0	0	0	0	0	0	0	0	0	0	0	0	0	0	0	0	0	0	0	0	0	0	0	0	0	0	0	0	0	0	0	0	0	0	0	0	0	0	0	0	0
OTU_452	Subdoligranulum	0	0	0	0	0	0	0	0	0	0	0	0	0	0	0	0	0	0	0	0	0	0	0	0	0	0	0	0	0	0	0	0	0	0	0	0	0	0	0	0	0	0	0	0	0	0	0	0
		0	0	0	0	0	0	0	0	0	0	0	0	0	0	0	0	0	0	0	0	0	0	0	0	0	0	0	0	0	0	0	0	0	0	0	0	0	0	0	0	0	0	0	0	0	0	0	0
OTU_224	Succinivibrio	0	0	0	0	0	0	0.0500751	0.0669284	0.129949	0	0	0	0.00952109	0.0108336	0.0117818	0	0	0	0	0	0	0	0	0	0	0	0	0	0	0	0	0	0	0	0	0	0	0	0	0	0	0	0	0	0	0	0	0
OTU_323	Sutterella	0	0	0	0	0	0	0	0	0	0	0	0	0	0	0	0	0	0	0	0	0	0	0	0	0	0	0	0	0	0	0	0	0	0	0	0	0	0	0	0	0	0	0	0	0	0	0	0
OTU_1461	Suttonella	0	0	0	0	0	0	0	0	0	0	0	0	0	0	0	0	0	0	0	0	0	0	0	0	0	0	0	0	0	0	0	0	0	0	0	0	0	0	0	0	0	0	0	0	0	0	0	0
OTU_51	Suttonella	0	0	0	0	0	0	0	0	0	0	0	0	0	0	0	0	0	0	0	0	0	0	0	0	0	0	0	0	0	0	0	0	0	0	0	0	0	0	0	0	0	0	0	0	0	0	0	0
		0	0	0	0	0	0	0	0	0	0	0	0	0	0	0	0	0	0	0	0	0	0	0	0	0	0	0	0	0	0	0	0	0	0	0	0	0	0	0	0	0	0	0	0	0	0	0	0
OTU_107	Tepidimonas	0.0109999	0	0	0	0	0	0	0	0	0.0170358	0	0	0	0	0	0	0	0	0	0	0	0	0	0	0	0	0	0	0	0	0	0	0	0	0	0	0	0	0	0	0	0	0	0	0	0	0	0
OTU_873	Terrimicrobium	0.0109999	0.014176	0.0266903	0	0	0	0	0	0	0	0	0	0	0	0	0	0	0	0	0	0	0	0	0	0	0	0	0	0	0	0	0	0	0	0	0	0	0	0	0	0	0	0	0	0	0	0	0
OTU_145	Thermomonas	0	0	0	0	0	0	0	0	0	0	0	0	0	0	0	0	0	0	0	0	0	0	0	0	0	0	0	0	0	0	0	0	0	0	0	0	0	0	0	0	0	0	0	0	0	0	0	0
OTU_480	Tolumonas	0	0	0	0	0	0	0	0	0	0	0	0	0	0	0	0	0	0	0	0	0	0	0	0	0	0	0	0	0	0	0	0	0	0.0131467	0.0132582	0	0	0	0	0	0	0	0	0	0	0	0	0
OTU_429	Turicella	0.0109999	0	0	0	0	0	0	0	0	0	0	0	0	0	0	0	0	0	0	0	0	0	0	0	0	0	0	0	0	0	0	0	0	0	0	0	0	0	0	0	0	0	0	0	0	0	0	0
OTU_755	Turicibacter	0	0	0	0	0	0	0	0	0	0	0	0	0	0	0	0	0	0	0	0	0	0	0	0	0	0	0	0	0	0	0	0	0	0	0	0	0	0	0	0	0	0	0	0	0	0	0	0
OTU_1402	Uncultured Acidobacteria bacterium	0.0109999	0.014176	0.0266903	0	0	0	0	0	0	0	0	0	0	0	0	0	0	0	0	0	0	0	0	0	0	0	0	0	0	0	0	0	0	0	0	0	0	0	0	0	0	0	0	0	0	0	0	0
OTU_494	Uncultured Actinobacterium	0.0109999	0.014176	0.0266903	0	0	0	0	0	0	0	0	0	0	0	0	0	0	0	0	0	0	0	0	0	0	0	0	0	0	0	0	0	0	0	0	0	0	0	0	0	0	0	0	0	0	0	0	0
OTU_73	Ureaplasma	1.40799	1.81453	3.41635	1.54467	1.9389	3.58549	1.58571	2.1194	4.11505	0.715503	0.993119	2.29018	0	0	0	0	0	0	0	0	0	0	0	0	0	0	0	0	0	0	0	0	0	0	0	0	0	0	0	0	0	0	0	0	0	0	0	0
OTU_672	Variovorax	0	0	0	0	0	0	0	0	0	0	0	0	0	0	0	0	0	0	0	0	0	0	0	0	0	0	0	0	0	0	0	0	0	0	0	0	0	0	0	0	0	0	0	0	0	0	0	0
OTU_117	Veillonella	0	0	0	0	0	0	0	0	0	0	0	0	0	0	0	0	0	0	0	0	0	0	0	0	0	0	0	0	0	0	0	0	0	0	0	0	0	0	0	0	0	0	0	0	0	0	0	0
OTU_175	Veillonella	0	0	0	0	0	0	0	0	0	0	0	0	0	0	0	0	0	0	0	0	0	0	0	0	0	0	0	0	0	0	0	0	0	0	0	0	0	0	0	0	0	0	0.00383833	0.00384986	0	0	0	0
OTU_534	Veillonella	0	0	0	0	0	0	0	0	0	0	0	0	0	0	0	0	0	0	0	0	0	0	0	0	0	0	0	0	0	0	0	0	0	0	0	0	0	0	0	0	0	0	0	0	0	0	0	0
		0	0	0	0	0	0	0	0	0	0	0	0	0	0	0	0	0	0	0	0	0	0	0	0	0	0	0	0	0	0	0	0	0	0	0	0	0	0	0	0	0	0	0.00383833	0.00384986	0	0	0	0
OTU_21	Verruc-01	0	0	0	0	0	0	0	0	0	0	0	0	0	0	0	0	0	0	0	0	0	0	0	0	0	0	0	0	0	0	0	0	0	0	0	0	0	0	0	0	0	0	0	0	0	0	0	0
OTU_389	Vibrio	0	0	0	0	0	0	0	0	0	0	0	0	0	0	0	0	0	0	0	0	0	0	0	0	0	0	0	0	0	0	0	0	0	0	0	0	0	0	0	0	0	0	0	0	0	0	0	0
OTU_290	Vogesella	0	0	0	0	0	0	0	0	0	0	0	0	0	0	0	0	0	0	0	0	0	0.00824776	0.00830772	0.00923888	0	0	0	0	0	0	0	0	0	0	0	0	0	0	0	0	0	0	0	0	0	0	0	0
OTU_64	Vogesella	0.0109999	0	0	0	0	0	0	0	0	0	0	0	0	0	0	0	0	0	0.0118074	0	0	0.00412388	0	0	0	0	0	0	0	0	0	0	0	0	0	0	0	0	0	0	0	0	0.00383833	0	0	0	0	0
		0.0109999	0	0	0	0	0	0	0	0	0	0	0	0	0	0	0	0	0	0.0118074	0	0	0.0123716	0.00830772	0.00923888	0	0	0	0	0	0	0	0	0	0	0	0	0	0	0	0	0	0	0.00383833	0	0	0	0	0
OTU_162	Vulcaniibacterium	0	0	0	0	0	0	0	0	0	0	0	0	0	0	0	0	0	0	0	0	0	0	0	0	0	0	0	0	0	0	0	0	0	0	0	0	0	0	0	0	0	0	0	0	0	0	0	0
[truncated: 396 more columns]
